# Supplementary material for: Enhanced p53 Levels Are Involved in the Reduced Mineralization Capacity of Osteoblasts Derived from Shwachman–Diamond Syndrome Subjects
Source: Int J Mol Sci. 2021 Dec 11;22(24):13331. doi: 10.3390/ijms222413331 (PMC8707819; doi:10.3390/ijms222413331)
Supplement: Supplementary file 1 [file ijms-22-13331-s001.zip]

Archive with 2 entries (2 files):
- Suppl.Figures.pdf
- TableS1_Gene_ossification_DEF.xlsx
