# Supplementary material for: Enhanced p53 Levels Are Involved in the Reduced Mineralization Capacity of Osteoblasts Derived from Shwachman–Diamond Syndrome Subjects
Source: Int J Mol Sci. 2021 Dec 11;22(24):13331. doi: 10.3390/ijms222413331 (PMC8707819; doi:10.3390/ijms222413331)
Supplement: Supplementary file 1 [file ijms-22-13331-s001.zip › TableS1_Gene_ossification_DEF.xlsx]

## Sheet: Foglio1
Supplementary Table1: gene expression in ossification process (GO:0001503)
FC: Fold Change; PZ: SDS-patient; CTRL: healthy subject
ProbeName	FC ([PZ]	Log FC ([PZ]	FC (abs) ([PZ]	Regulation	GeneSymbol	Description	Sequence	GeneName
	vs [CTRL])	vs [CTRL])	vs [CTRL])	([PZ] vs [CTRL])
A_23_P155514	-2422528	-12765133	2422528	down	AHSG	Homo sapiens alpha-2-HS-glycoprotein (AHSG), mRNA [NM_001622]	GATCTACATTAATATCAAGTCTTGACTCCCTACTTCCCGTCATTCCTCACAGGACAGAAG	alpha-2-HS-glycoprotein
A_23_P55373	-10877758	-34433093	10877758	down	ALOX15	Homo sapiens arachidonate 15-lipoxygenase (ALOX15), mRNA [NM_001140]	CCCTGGATAAGGAAATTGAGATCCGGAATGCAAAGCTGGACATGCCCTACGAGTACCTGC	arachidonate 15-lipoxygenase
A_33_P3361348	-38380067	-19403572	38380067	down	ALOX15	Homo sapiens arachidonate 15-lipoxygenase (ALOX15), mRNA [NM_001140]	GGCTCAGGTCATTGTTGTGGCCACCATGAGGTGCCTGCCGTCGATACATCCTATCTTCAA	arachidonate 15-lipoxygenase
A_24_P353619	-6774801	-27601786	6774801	down	ALPL	Homo sapiens alkaline phosphatase, liver/bone/kidney (ALPL), transcript variant 1, mRNA [NM_000478]	GCTACAAGGTGGTGGGCGGTGAACGAGAGAATGTCTCCATGGTGGACTATGCTCACAACA	alkaline phosphatase, liver/bone/kidney
A_23_P96478	-7394167	-28863876	7394167	down	AMELX	Homo sapiens amelogenin, X-linked (AMELX), transcript variant 2, mRNA [NM_182681] Biomineralization during tooth enamel development	CTGAATACATTCAAAGAACCATCAAGAAATGGGGACCTGGATTTTATTTGCCTGCCTCCT	amelogenin, X-linked
A_33_P3286804	-26977963	-14317814	26977963	down	ANO6	Homo sapiens anoctamin 6 (ANO6), transcript variant 3, mRNA [NM_001142679] Small-Conductance Calcium-Activated Nonselective Cation Channel, in osteoblasts is essential for the deposition of hydroxyapatite during bone mineralization.	GCATTTAAGACCATTAATTTTCCTCTAAATCGTATTTGAGCTGCAACCCACAAGCTTTTA	anoctamin 6
A_23_P216429	26622756	14126599	26622756	up	ASPN	Homo sapiens asporin (ASPN), transcript variant 1, mRNA [NM_017680]: Collagen mineralization	AAAGCCTTCAGTAAATGTTCATTACCAACTTGATAAATGCTACTCATAAGAGCTGGTTTG	asporin
A_23_P215111	-53013163	-24063506	53013163	down	ATP6V0A4	Homo sapiens ATPase, H+ transporting, lysosomal V0 subunit a4 (ATP6V0A4), transcript variant 1, mRNA [NM_020632]	GACTTAACCACGTCAGAGGAAGGACTTTGGCAAGTGATATTGTCTTCATGTGGGGTATTA	ATPase, H+ transporting, lysosomal V0 subunit a4
A_24_P129417	-23270094	-1218477	23270094	down	BMP1	Homo sapiens bone morphogenetic protein 1 (BMP1), transcript variant 1, mRNA [NM_001199]	CTCCCTGCAGTTTGACTTCTTTGAGACAGAGGGCAATGATGTGTGCAAGTACGACTTCGT	bone morphogenetic protein 1
A_33_P3237150	31458097	16534314	31458097	up	BMP2	Homo sapiens bone morphogenetic protein 2 (BMP2), mRNA [NM_001200]	GCTTTTCTTTCCAAGGTTGTGTGTTTGAACACATTTCTCCAAATGTTAAACCTATTTCAG	bone morphogenetic protein 2
A_23_P81058	-5835672	-25448987	5835672	down	BMP3	Homo sapiens bone morphogenetic protein 3 (BMP3), mRNA [NM_001201]	GTGCTTAAAGTATACCCTAACATGACAGTAGAGTCTTGCGCTTGCAGATAACCTGGCAAA	bone morphogenetic protein 3
A_33_P3316621	-29152884	-15436386	29152884	down	BMP3	Homo sapiens bone morphogenetic protein 3 (BMP3), mRNA [NM_001201]	GCAGTGAAACTGTGAAGGATACTTCACTACCAATGTATAAGCTTTGTTGAATTTGTATCA	bone morphogenetic protein 3
A_23_P19723	-6503216	-27011533	6503216	down	BMP5	Homo sapiens bone morphogenetic protein 5 (BMP5), mRNA [NM_021073]	CCACGTACCAAAGCCTTGTTGTGCTCCAACCAAATTAAATGCCATCTCTGTTCTGTACTT	bone morphogenetic protein 5
A_23_P154643	-47942934	-22613182	47942934	down	BMP7	Homo sapiens bone morphogenetic protein 7 (BMP7), mRNA [NM_001719]	ACTGTGTCTCCATCTTGACTCAGACAGTTCCTGGAAACACCGGGGCTCTGTTTTTATTTT	bone morphogenetic protein 7
A_23_P68487	-9097315	-31854408	9097315	down	BMP7	Homo sapiens bone morphogenetic protein 7 (BMP7), mRNA [NM_001719]	GCGAAAGGAAAATTGACCCGGAAGTTCCTGTAATAAATGTCACAATAAAACGAATGAATG	bone morphogenetic protein 7
A_24_P91566	-52307806	-23870263	52307806	down	BMP7	Homo sapiens bone morphogenetic protein 7 (BMP7), mRNA [NM_001719]	CATCGAGAGTTCCGGTTTGATCTTTCCAAGATCCCAGAAGGGGAAGCTGTCACGGCAGCC	bone morphogenetic protein 7
A_32_P780862	-4934813	-23029954	4934813	down	BMP8B	Homo sapiens bone morphogenetic protein 8b (BMP8B), mRNA [NM_001720]	CAACAGGGAGTCTGACTTGTTCTTTTTGGATCTTCAGACGCTCCGAGCTGGAGACGAGGG	bone morphogenetic protein 8b
A_33_P3280646	-35679936	-1835113	35679936	down	CASR	Homo sapiens calcium-sensing receptor (CASR), transcript variant 1, mRNA [NM_001178065] G-protein-coupled receptor that senses changes in the extracellular concentration of calcium ions and plays a key role in maintaining calcium homeostasis	GGATTAAACGAGATAATGTATATAAAGTACTTTAGCCTGGTACCTAGCACACAATAAGCA	calcium-sensing receptor
A_23_P329798	-40572047	-2020486	40572047	down	CER1	Homo sapiens cerberus 1, DAN family BMP antagonist (CER1), mRNA [NM_005454] Bone morphogenetic protein (BMP) antagonists that can bind directly to BMPs and inhibit their activity	TCATCCAGCCGATAGATGGAATGAAAATGGAGAAATCTCCTCTTCGGGAAGAAGCCAAGA	cerberus 1, DAN family BMP antagonist
A_23_P502047	44064126	21396046	44064126	up	CHRD	Homo sapiens chordin (CHRD), mRNA [NM_003741] Reduced expression of this gene results in enhanced bone regeneration	TTGGGATTTTTAATTTATCTTCACTCAGCACCAAGGGCCCCCGACACTCCACTCCTGCTG	chordin
A_23_P159893	-84584055	-30803857	84584055	down	CHRDL1	Homo sapiens chordin-like 1 (CHRDL1), transcript variant 3, mRNA [NM_145234] Antagonist of BMP4. May play a role in embryonic bone formation	TATATGTGGGAGGAGGAGGGATAGAACATCACAACACTGCTCTAGTTTCTTGGAGAATCA	chordin-like 1
A_23_P13548	8652205	31130679	8652205	up	CHRDL2	chordin-like 2 [Source:HGNC Symbol;Acc:HGNC:24168] [ENST00000376332] This gene is expressed in many tissues including osteoblasts, where it is differentially expressed during differentiation. In addition, its expression is upregulated in human osteoarthritic joint cartilage, suggesting a role in adult cartilage regeneration.	GACCTAACAGTTGCAGATATGAGCTGTATAATTGTTGTTATTATATATTAATAAATAAGA	chordin-like 2
A_24_P335202	9748307	32851517	9748307	up	CHRDL2	chordin-like 2 [Source:HGNC Symbol;Acc:HGNC:24168] [ENST00000534276]	CTTTGCCCTGGAACACGAGGCCTCGGACTTGGTGGAGATCTACCTCTGGAAGCTGGTAAA	chordin-like 2
A_23_P69497	-5549073	-2472247	5549073	down	CLEC3B	Homo sapiens C-type lectin domain family 3, member B (CLEC3B), mRNA [NM_003278]	TCCTCTCCGTGCGCTTGGAGCCTCTTTTTGCAAATAAAGTTGGTGCAGCTTCGCGGAGAG	C-type lectin domain family 3, member B
A_23_P304356	-61145945	-26122568	61145945	down	CLEC5A	Homo sapiens C-type lectin domain family 5, member A (CLEC5A), transcript variant 1, mRNA [NM_013252]	AAGATCAGGAAATGTAGACATCTAGTGATTTCTTTAGTAGACAGTTTAATTTCCCCCAAG	C-type lectin domain family 5, member A
A_33_P3274731	-10499239	-33922129	10499239	down	CLTC	Homo sapiens clathrin, heavy chain (Hc) (CLTC), transcript variant 2, mRNA [NM_001288653]	ATGGGTCAGGGAAGGTGAACATGAAACACTGCACAGTAGGTTGTATCAATGCTATAAAAC	clathrin, heavy chain (Hc)
A_23_P500464	-29024308	-15372616	29024308	down	COL2A1	Homo sapiens collagen, type II, alpha 1 (COL2A1), transcript variant 1, mRNA [NM_001844]	TGCAAAATAAAATCTCGGTGTTCTATTTATTTATTGTCTTCCTGTAAGACCTTCGGGTCA	collagen, type II, alpha 1
A_23_P33196	-32815397	-17143729	32815397	down	COL5A2	Homo sapiens collagen, type V, alpha 2 (COL5A2), mRNA [NM_000393]	TTGTTCACTGTTCCTCTGTCATACTGTATCTGGAATGCTTTGTAATACTTGCATGCTTCT	collagen, type V, alpha 2
A_33_P3354935	3182887	1670336	3182887	up	CSF1	Homo sapiens colony stimulating factor 1 (macrophage) (CSF1), transcript variant 4, mRNA [NM_172212]	GCTCTTTTCAGTCATGCTCCTCCTGCTCTTTTGTATTTGGCTAATAGTATATCAATTTGC	colony stimulating factor 1 (macrophage)
A_23_P19663	-33116844	-17275652	33116844	down	CTGF/CCN2	Homo sapiens connective tissue growth factor (CTGF), mRNA [NM_001901] Promotes proliferation and differentiation of chondrocytes	TGGAACTACATTAGTACACAGCACCAGAATGTATATTAAGGTGTGGCTTTAGGAGCAGTG	connective tissue growth factor
A_23_P111888	22883825	11943283	22883825	up	CTHRC1	Homo sapiens collagen triple helix repeat containing 1 (CTHRC1), transcript variant 1, mRNA [NM_138455]	CAAAGATGCGTTCAAATAGTGCTCTAAGAGTTTTGTTCAGTGGCTCACTTCGGCTAAAAT	collagen triple helix repeat containing 1
A_23_P34744	13949806	38021731	13949806	up	CTSK	Homo sapiens cathepsin K (CTSK), mRNA [NM_000396]	ACCCTAGAGGACTAGGGTAATCTGACTTCTCACTTCCTAAGTTCCCTTCTATATCCTCAA	cathepsin K
A_23_P28815	-68054686	-27666945	68054686	down	CYP24A1	Homo sapiens cytochrome P450, family 24, subfamily A, polypeptide 1 (CYP24A1), transcript variant 1, mRNA [NM_000782]	AACAGCTAAATTTTCTGGGGCTGGGAGTAATACTGACAATCCATTTACTGTAGCTCTGCT	cytochrome P450, family 24, subfamily A, polypeptide 1
A_33_P3369401	-58563347	-2549998	58563347	down	CYP24A1	Homo sapiens cytochrome P450, family 24, subfamily A, polypeptide 1 (CYP24A1), transcript variant 1, mRNA [NM_000782]	GAAAAAGAATGTGCATTGGTCGCCGATTAGCAGAGCTTCAACTGCATTTGGCTCTTTGTT	cytochrome P450, family 24, subfamily A, polypeptide 1
A_23_P46429	-21056263	-10742495	21056263	down	CYR61	Homo sapiens cysteine-rich, angiogenic inducer, 61 (CYR61), mRNA [NM_001554]	GGAGCACATGTTACTGCTTCATTTTGGAGCTTGTGGAGTTGATGACTTTCTGTTTTCTGT	cysteine-rich, angiogenic inducer, 61
A_23_P98645	65697813	27158453	65697813	up	DCHS1	Homo sapiens dachsous cadherin-related 1 (DCHS1), mRNA [NM_003737] Encode calcium-dependent cell-cell adhesion molecules	GTTGCTCACTGACCTGTGACCAGGTCCAATGTGGGGAGAAATATGAAGGAGGTAGCAGCC	dachsous cadherin-related 1
A_33_P3235147	-31970248	-16767299	31970248	down	DLX5	Homo sapiens distal-less homeobox 5 (DLX5), mRNA [NM_005221] The encoded protein may play a role in bone development and fracture healing. Acts as an immediate early BMP-responsive transcriptional activator essential for osteoblast differentiation. Stimulates ALPL promoter activity in a RUNX2-independent manner during osteoblast differentiation. Stimulates SP7 promoter activity during osteoblast …	GGACACTTTCAATGGTGCCTTGAAATCTATGACCTCAACTTTTCAAAAGACTTTTTTCAA	distal-less homeobox 5
A_23_P133153	-162136	-40191326	162136	down	DMP1	Homo sapiens dentin matrix acidic phosphoprotein 1 (DMP1), transcript variant 1, mRNA [NM_004407]	TGGGTCAGGAAGAGTGGGAGAAAGAAATTCCTCTTTACGTAGATACTTTTTAGCTTTATT	dentin matrix acidic phosphoprotein 1
A_23_P373541	-5250442	-2392439	5250442	down	DSPP	Homo sapiens dentin sialophosphoprotein (DSPP), mRNA [NM_014208]	GTAAACAAAAACAACTGGGGGAATCAAATCAAACAGTTGGATTCAGAACCAAGACCTAAC	dentin sialophosphoprotein
A_33_P3243028	-36234643	-18573697	36234643	down	DSPP	Homo sapiens dentin sialophosphoprotein (DSPP), mRNA [NM_014208]	ATAGTAGTGATAGCAGTGACAGCAGTGACAGCAGCGACAGCAGTGACAGCAGCGACAGCA	dentin sialophosphoprotein
A_23_P151851	-2025885	-10185523	2025885	down	DUOX2	Homo sapiens dual oxidase 2 (DUOX2), mRNA [NM_014080] Is a glycoprotein and a member of the NADPH oxidase family	GTCCTACTAAATATACTCTTTTGAGACTGGCCTCTTTTACTCACCATAATGCCTTTGTAA	dual oxidase 2
A_23_P160559	23007557	12021078	23007557	up	ECM1	Homo sapiens extracellular matrix protein 1 (ECM1), transcript variant 1, mRNA [NM_004425] This gene encodes a soluble protein that is involved in endochondral bone formation, angiogenesis, and tumor biology. nvolved in endochondral bone formation as negative regulator of bone mineralization.	GATGAACAGGTCAACTGCTTCAACATCAATTATCTGAGGAACGTGGCTCTAGTGTCTGGA	extracellular matrix protein 1
A_23_P215790	29979103	15839572	29979103	up	EGFR	Homo sapiens epidermal growth factor receptor (EGFR), transcript variant 1, mRNA [NM_005228] Transmembrane glycoprotein that is a member of the protein kinase superfamily	TATCAAGGAAGAAATGGTTCAGAAAATATTTTCAGCCTACAGTTATGTTCAGTCACACAC	epidermal growth factor receptor
A_33_P3351944	2385374	12542155	2385374	up	EGFR	Homo sapiens epidermal growth factor receptor (EGFR), transcript variant 3, mRNA [NM_201283]	GGAAATCAGTGTTTTAGAGAGAGAACTTTTCGACATATTTCCTGTTCCCTTGGAATAAAA	epidermal growth factor receptor
A_33_P3351955	2268199	11815472	2268199	up	EGFR	Homo sapiens epidermal growth factor receptor (EGFR), transcript variant 2, mRNA [NM_201282]	AGAACTCTGAGTGCATACAGTGCCACCCAGAGTGCCTGCCTCAGGCCATGAACATCACCT	epidermal growth factor receptor
A_23_P149281	-21242652	-10869639	21242652	down	EPHA2	Homo sapiens EPH receptor A2 (EPHA2), mRNA [NM_004431] With ephrin-A2/EFNA2 may play a role in bone remodeling through regulation of osteoclastogenesis and osteoblastogenesis.	GCCGGCTACACTGCCATCGAGAAGGTGGTGCAGATGACCAACGACGACATCAAGAGGATT	EPH receptor A2
A_23_P18649	2081917	10579126	2081917	up	FAT4	Homo sapiens FAT atypical cadherin 4 (FAT4), transcript variant 1, mRNA [NM_001291303] Is a member of the protocadherin family. This gene may play a role in regulating planar cell polarity (PCP)	CCTTTACCATTGCAGAAAAGAACTTGTGCTTTCCCAGTGGCGTATGTGTATTGTTTCAAC	FAT atypical cadherin 4
A_33_P3348719	2191179	11317074	2191179	up	FGF9	Homo sapiens fibroblast growth factor 9 (FGF9), mRNA [NM_002010]	AAATGGCTGCCTTCTGGTGTTTTTATTCTATTTCATCTCATTAACACTACAACCTTGTGT	fibroblast growth factor 9
A_33_P3348714	6495798	26995068	6495798	up	FGF9	Homo sapiens fibroblast growth factor 9 (FGF9), mRNA [NM_002010] Plays an important role in the regulation of embryonic development, cell proliferation, cell differentiation and cell migration.	ATCACATCAGCTCCACTGTTGCCAAACTTTGTCGCATGCATAATGTATGATGGAGGCTTG	fibroblast growth factor 9
A_24_P206624	2905881	15389756	2905881	up	FGFR2	Homo sapiens fibroblast growth factor receptor 2 (FGFR2), transcript variant 2, mRNA [NM_022970] Plays an essential role in the regulation of osteoblast differentiation, proliferation and apoptosis, and is required for normal skeleton development. Promotes cell proliferation in keratinocytes and immature osteoblasts, but promotes apoptosis in differentiated osteoblasts.	AGAGACCAACGTTCAAGCAGTTGGTAGAAGACTTGGATCGAATTCTCACTCTCACAACCA	fibroblast growth factor receptor 2
A_23_P202334	11982988	35829158	11982988	up	FGFR2	Homo sapiens fibroblast growth factor receptor 2 (FGFR2), transcript variant 2, mRNA [NM_022970]	CAGCTGGCCTTCTGCTTCTGAGTTGCACATTAATCAGATTAGCCTGATTCTCTTCAGTGA	fibroblast growth factor receptor 2
A_23_P303145	-48462195	-22768598	48462195	down	FGFR2	fibroblast growth factor receptor 2 [Source:HGNC Symbol;Acc:HGNC:3689] [ENST00000359354]	AAGTGGACGTGGTATGAAATGTCTGACATTTTGGAAGCTGAGATTACTCTGAAAATGTTA	fibroblast growth factor receptor 2
A_23_P500501	43633494	2125436	43633494	up	FGFR3	Homo sapiens fibroblast growth factor receptor 3 (FGFR3), transcript variant 1, mRNA [NM_000142] Plays an essential role in the regulation of chondrocyte differentiation, proliferation and apoptosis, and is required for normal skeleton development. Regulates both osteogenesis and postnatal bone mineralization by osteoblasts. Promotes apoptosis in chondrocytes, but can also promote cancer cell pro…	TGCTACCTTTCAAAGCTTGGAGGGAAGCCGTGAATTCAGTTGGTTCGTTCTGTACTGTTA	fibroblast growth factor receptor 3
A_23_P212830	-6292048	-26535296	6292048	down	FGFR3	Homo sapiens fibroblast growth factor receptor 3 (FGFR3), transcript variant 1, mRNA [NM_000142]	CACTCCCCGGCATGAGACTCAGTGCAGATGGAGAGACAGCTACACAGAGCTTTGGTCTGT	fibroblast growth factor receptor 3
A_33_P3302295	-28240533	-14977673	28240533	down	FOXC2	Homo sapiens forkhead box C2 (MFH-1, mesenchyme forkhead 1) (FOXC2), mRNA [NM_005251] Might be involved in the formation of special mesenchymal tissues.	AAACTTTCCCCAACGTGCGGGAGATGTTCAACTCCCACCGGCTGGGGATTGAGAACTCGA	forkhead box C2
A_24_P38276	32005613	16783249	32005613	up	FZD1	Homo sapiens frizzled class receptor 1 (FZD1), mRNA [NM_003505] - Receptor for Wnt proteins. Activated by WNT3A, WNT3, WNT1 and to a lesser extent WNT2	AAATGCCGGTACTTAGGACCTAAATTTATCTATGTCTGTCATACGCTAAAATGATATTGG	frizzled class receptor 1
A_23_P46755	-48371987	-22741718	48371987	down	GDF2/BMP9	Homo sapiens growth differentiation factor 2 (GDF2), mRNA [NM_016204] This protein regulates cartilage and bone development, angiogenesis and differentiation of cholinergic central nervous system neurons. The activity and nuclear localization of this protein is negatively regulated by p53 in an inhibitory loop.	ACACCCATCATTGTATGTTATTTCCCACAACCCAGTTGGAGGGGCATGGCTTCCAATTTA	growth differentiation factor 2
A_23_P105251	-45637035	-2190205	45637035	down	GLI1	Homo sapiens GLI family zinc finger 1 (GLI1), transcript variant 1, mRNA [NM_005269] Regulates the transcription of specific genes during normal development. Plays a role in craniofacial development and digital development, as well as development of the central nervous system and gastrointestinal tract	ATGTATAGTCTGTATACGTTTTGAGGAGAAATTTGATAATGACACTGTTTCCTGATAATA	GLI family zinc finger 1
A_33_P3358469	-7696735	-29442465	7696735	down	GLI2	Homo sapiens GLI family zinc finger 2 (GLI2), mRNA [NM_005270] Functions as transcription regulator in the hedgehog (Hh) pathway	ACATGCGACACCAGGAAGGAAGGTACCATTACGAGCCTCATTCTGTCCACGGTGTGCACG	GLI family zinc finger 2
A_24_P168581	-76252956	-29307933	76252956	down	GNAS	Homo sapiens GNAS complex locus (GNAS), transcript variant 2, mRNA [NM_001077490] Imprinted expression pattern. Mutations in this gene result in pseudohypoparathyroidism type 1a, pseudohypoparathyroidism type 1b, Albright hereditary osteodystrophy, pseudopseudohypoparathyroidism, McCune-Albright syndrome, progressive osseus heteroplasia, polyostotic fibrous dysplasia of bone,	AAGAAACGCAGTAAGCTCATCGACAAACAACTCCAGGACGAAAAGATGGGCTACATGTGT	GNAS complex locus
A_24_P53595	-15820273	-39837027	15820273	down	GNAS	Homo sapiens GNAS complex locus (GNAS), transcript variant 4, mRNA [NM_016592]	TAGAGTACGAGGAAGAGTTCGACTACGAGACCGAGAGCGAGACCGAGTCCGAAATCGAGT	GNAS complex locus
A_33_P3326634	-6981972	-28036346	6981972	down	GPC3	Homo sapiens glypican 3 (GPC3), transcript variant 1, mRNA [NM_001164617] Cell surface proteoglycan. Positively regulates the canonical Wnt signaling pathway by binding to the Wnt receptor Frizzled and stimulating the binding of the Frizzled receptor to Wnt ligands. Positively regulates the non-canonical Wnt signaling pathway	AGATGAGTGCATTGGAGGCTCTGGTGATGGAATGATAAAAGTGAAGAATCAGCTCCGCTT	glypican 3
A_33_P3375467	-7226906	-2853378	7226906	down	GPLD1	Homo sapiens glycosylphosphatidylinositol specific phospholipase D1 (GPLD1), mRNA [NM_001503]	AACTGGTAGCTTTCTTGTTTGGAATTACTTCTCACATGGCGGCAGATGTCAGCTGGCATA	glycosylphosphatidylinositol specific phospholipase D1
A_33_P3375466	-3220945	-1687484	3220945	down	GPLD1	glycosylphosphatidylinositol specific phospholipase D1 [Source:HGNC Symbol;Acc:HGNC:4459] [ENST00000486892]	CATTCGGCTGGTGATTTTGGTACTGTTTATTTACATTTGCTAAATTTTCTCGTGGTATAG	glycosylphosphatidylinositol specific phospholipase D1
A_23_P378416	29582329	15647357	29582329	up	GPM6B	Homo sapiens glycoprotein M6B (GPM6B), transcript variant 2, mRNA [NM_001001996] Membrane glycoprotein may be involved in osteoblast differentiation	TGATTGCCTGATAACCAGTTTCAATGATGAAAATGAAAACAAGTGCTGAAGATGAAATGG	glycoprotein M6B
A_23_P134426	6602509	27230144	6602509	up	GPNMB	Homo sapiens glycoprotein (transmembrane) nmb (GPNMB), transcript variant 1, mRNA [NM_001005340] Type I transmembrane glycoprotein	ACCAGGCATGATGCTGAGTGACACTCTTGTGTATATTTCCAAATTTTTGTACAGTCGCTG	glycoprotein (transmembrane) nmb
A_24_P933908	28273373	1499444	28273373	up	GPNMB	Homo sapiens glycoprotein (transmembrane) nmb, mRNA (cDNA clone IMAGE:3345861), complete cds. [BC011595]	TTTTTTCTACCTAAAACCATAACAAGAAAAAATGCTAACACTTATTTATTTGAATGGCAC	glycoprotein (transmembrane) nmb
A_23_P144549	-33000546	-17224898	33000546	down	IBSP (BSP)	Homo sapiens integrin-binding sialoprotein (IBSP), mRNA [NM_004967] The protein encoded by this gene is a major structural protein of the bone matrix. Binds tightly to hydroxyapatite. Appears to form an integral part of the mineralized matrix. Probably important to cell-matrix interaction. Promotes Arg-Gly-Asp-dependent cell attachment	TATACAGGGTTAGCTGCAATCCAGCTTCCCAAGAAGGCTGGGGATATAACAAACAAAGCT	integrin-binding sialoprotein
A_33_P3423941	16934711	40819116	16934711	up	IFITM1	Homo sapiens interferon induced transmembrane protein 1 (IFITM1), mRNA [NM_003641]- Plays a key role in the antiproliferative action of IFN-gamma either by inhibiting the ERK activation or by arresting cell growth in G1 phase in a p53-dependent manner. Acts as a positive regulator of osteoblast differentiation.	GGCTCTGTGACAGTCTACCATATTATGTTACAGATAATACAGGAAAAACGGGGTTACTAG	interferon induced transmembrane protein 1
A_23_P72737	15203947	3926374	15203947	up	IFITM1	Homo sapiens interferon induced transmembrane protein 1 (IFITM1), mRNA [NM_003641]	ATACAGCAGTTTATACCCACACACCTGTCTACAGTGTCATTCAATAAAGTGCACGTGCTT	interferon induced transmembrane protein 1
A_33_P3352995	-8544881	-30950603	8544881	down	IFITM5	Homo sapiens interferon induced transmembrane protein 5 (IFITM5), mRNA [NM_001025295] This gene encodes a membrane protein thought to play a role in bone mineralization.	AGCACCAAGTTTGATGACGCGGACTATGACTGACAGGCTGGGTCCTGATCTGGGGCACTA	interferon induced transmembrane protein 5
A_23_P421379	3364079	17502116	3364079	up	IGF2	Homo sapiens insulin-like growth factor 2 (IGF2), transcript variant 1, mRNA [NM_000612] Exhibits osteogenic properties by increasing osteoblast mitogenic activity through phosphoactivation of MAPK1 and MAPK3.	TGCTTCCGGACAACTTCCCCAGATACCCCGTGGGCAAGTTCTTCCAATATGACACCTGGA	insulin-like growth factor 2
A_23_P150609	37772954	19173536	37772954	up	IGF2	Homo sapiens insulin-like growth factor 2 (IGF2), transcript variant 1, mRNA [NM_000612]	CTCAACTCAGCTCCTTTAACGCTAATATTTCCGGCAAAATCCCATGCTTGGGTTTTGTCT	insulin-like growth factor 2
A_33_P3338698	-35129652	-18126893	35129652	down	IHH	Homo sapiens indian hedgehog (IHH), mRNA [NM_002181] Implicated in endochondral ossification: may regulate the balance between growth and ossification of the developing bones. Induces the expression of parathyroid hormone-related protein (PTHRP)	GAAGCCCATGGGAGAATTTTGGGGATGTTTTGGTCTTTTCTTCCTTTTGTAATAAAAATT	indian hedgehog
A_24_P192727	30278585	15982978	30278585	up	KAZALD1	Kazal-type serine peptidase inhibitor domain 1 [Source:HGNC Symbol;Acc:HGNC:25460] [ENST00000465807] This gene encodes a secreted member of the insulin growth factor-binding protein (IGFBP) superfamily. Involved in the proliferation of osteoblasts during bone formation and bone regeneration. Promotes matrix assembly	AAGAGGCGACATCTCTGGCAAGTTGGGAGTACAGGAAGTAGCGAAGGAGTGCCATCTGGT	Kazal-type serine peptidase inhibitor domain 1
A_23_P421011	57297254	2518466	57297254	up	KAZALD1	Homo sapiens Kazal-type serine peptidase inhibitor domain 1 (KAZALD1), mRNA [NM_030929]	TCGAGATCTTATACCACTCTGTATTGGACAAAGGCTAGCACAGGGCTAGGCACCAATAAA	Kazal-type serine peptidase inhibitor domain 1
A_24_P20630	2931253	15515175	2931253	up	LEF1	Homo sapiens lymphoid enhancer-binding factor 1 (LEF1), transcript variant 1, mRNA [NM_016269] This transcription factor is involved in the Wnt signaling pathway	GCCCAAAACTGTCATCCTAACGTTTGTCATTCCAGTTTGAGTTAATGTGCTGAGCATTTT	lymphoid enhancer-binding factor 1
A_24_P397817	-22850156	-1192204	22850156	down	LEP	Homo sapiens leptin (LEP), mRNA [NM_000230] Regulates bone mass	GCTGAAGGGACCTTGAAGGGTAAAGAAGTTTGATATTAAAGGAGTTAAGAGTAGCAAGTT	leptin
A_33_P3276053	-10370693	-33744404	10370693	down	LIMD1	UI-HF-BN0-aed-f-06-0-UI.r1 NIH_MGC_50 Homo sapiens cDNA clone IMAGE:3064066 5', mRNA sequence [BU428864]	AAGATAACTCAGGCAGGGTGGACATCACTGGATGGACAAGACTGGTGGGGCTGAGCTTGG	LIM domains containing 1
A_23_P1505	22429993	11654291	22429993	up	LRP5	Homo sapiens low density lipoprotein receptor-related protein 5 (LRP5), transcript variant 1, mRNA [NM_002335] Involved in the proliferation of osteoblasts during bone formation and bone regeneration. Promotes matrix assembly	TGGAAGGCCAGCAAGTACTACCTGGATTTGAACTCGGACTCAGACCCCTATCCACCCCCA	low density lipoprotein receptor-related protein 5
A_33_P3329522	-73278294	-2873386	73278294	down	LRRC17	Homo sapiens leucine rich repeat containing 17 (LRRC17), transcript variant 1, mRNA [NM_001031692] Involved in bone homeostasis. Acts as a negative regulator of RANKL-induced osteoclast precursor differentiation from bone marrow precursors	GATGTTCATGAGCTGAAGAAATTAAACCTCAGCAGCAATGGCATTGAATTCATCGATCCT	leucine rich repeat containing 17
A_23_P253958	-59616227	-2575705	59616227	down	LRRC17	Homo sapiens leucine rich repeat containing 17 (LRRC17), transcript variant 2, mRNA [NM_005824]	GCACCACTACAATGTCCATTTTAATGGCCTGGAATGCAAAACGCCTGAAGAATACAAAGG	leucine rich repeat containing 17
A_23_P166848	-12683947	-36649318	12683947	down	LTF	Homo sapiens lactotransferrin (LTF), transcript variant 1, mRNA [NM_002343]	ATATTTGGGACCACAGTATGTCGCAGGCATTACTAATCTGAAAAAGTGCTCAACCTCCCC	lactotransferrin
A_24_P82106	26710489	14174064	26710489	up	MMP14	Homo sapiens matrix metallopeptidase 14 (membrane-inserted) (MMP14), mRNA [NM_004995] Essential for pericellular collagenolysis and modeling of skeletal and extraskeletal connective tissues during development	GGACTGCCAAGCCACCCTAAGACCTTGGGAGGAAAACTCAGAGAGGGTCTTCGTTGCTCA	matrix metallopeptidase 14 (membrane-inserted)
A_33_P3237135	22584033	11753031	22584033	up	MMP2	Homo sapiens matrix metallopeptidase 2 (gelatinase A, 72kDa gelatinase, 72kDa type IV collagenase) (MMP2), transcript variant 1, mRNA [NM_004530]	GCACTTTTCACGTGTCACCTATTTTAACCTTTCCAACCACATAAATAAAAAAGGCCATTA	matrix metallopeptidase 2 (gelatinase A, 72kDa gelatinase, 72kDa type IV collagenase)
A_23_P40174	23849392	12539525	23849392	up	MMP9	Homo sapiens matrix metallopeptidase 9 (gelatinase B, 92kDa gelatinase, 92kDa type IV collagenase) (MMP9), mRNA [NM_004994]	TGGAGGTGGGCTGGGCCCTCTCTTCTCACCTTTGTTTTTTGTTGGAGTGTTTCTAATAAA	matrix metallopeptidase 9 (gelatinase B, 92kDa gelatinase, 92kDa type IV collagenase)
A_24_P132008	-27671986	-14684262	27671986	down	MSX2	Homo sapiens msh homeobox 2 (MSX2), mRNA [NM_002449] Acts as a transcriptional regulator in bone development. Represses the ALPL promoter activity and antagonizes the stimulatory effect of DLX5 on ALPL expression during osteoblast differentiation.	CTATATCTCACCTTCCCAAAAGACACTGTGTAAGTCCATTTGTTGTATTTTCTTAAAGAG	msh homeobox 2
A_23_P87860	-5183466	-2373917	5183466	down	MYF5	Homo sapiens myogenic factor 5 (MYF5), mRNA [NM_005593]	TTCCAGTAATACTATTTCTGATAGGGGGCCATTGATTGAGGGTAGCTTGTTCGAATGCTT	myogenic factor 5
A_23_P23783	2220308	11507599	2220308	up	MYOC	Homo sapiens myocilin, trabecular meshwork inducible glucocorticoid response (MYOC), mRNA [NM_000261] Plays a role in bone formation and promotes osteoblast differentiation in a dose-dependent manner through mitogen-activated protein kinase signaling.	ATGCATTTACTACAGTTGGCTTCTAATGCTTCAGATAGAATACAGTTGGGTCTCACATAA	myocilin, trabecular meshwork inducible glucocorticoid response
A_33_P3391796	2359788	12386572	2359788	up	NOG	Homo sapiens noggin (NOG), mRNA [NM_005450] Essential for cartilage morphogenesis and joint formation. Inhibits chondrocyte differentiation through its interaction with GDF5	GCACTGTTTAACTGTGTAGGAATGTATATGTGTGTGTATATACGGTCCCAGTTTTAATTT	noggin
A_23_P301942	-8362812	-30639882	8362812	down	NPPC	Homo sapiens natriuretic peptide C (NPPC), mRNA [NM_024409] Plays a role in endochondral ossification through regulation of cartilaginous growth plate chondrocytes proliferation and differentiation	TGCAAGAGCACCCCAACGCGCGCAAATACAAAGGAGCCAACAAGAAGGGCTTGTCCAAGG	natriuretic peptide C
A_33_P3370202	-1385181	-37920027	1385181	down	OSTN	Homo sapiens osteocrin (OSTN), mRNA [NM_198184]	CAAAAAGGCGATTTGGTATCCCCATGGATCGGATTGGTAGAAACCGGCTTTCAAATTCCA	osteocrin
A_33_P3242733	34962003	18057878	34962003	up	PKDCC	Homo sapiens protein kinase domain containing, cytoplasmic (PKDCC), mRNA [NM_138370] Required for longitudinal bone growth through regulation of chondrocyte differentiation.	ATATGTGAAGGCCTCTGGCTGACCTATCTGAGGGCTCGGCTGACCAGCTGACTATCCTCA	protein kinase domain containing, cytoplasmic
A_33_P3393010	-38133957	-19310763	38133957	down	PKDCC	protein kinase domain containing, cytoplasmic [Source:HGNC Symbol;Acc:HGNC:25123] [ENST00000492861]	TAAAAATAGACAGCTCCAAGGAGAATCCGGGTTAGGGGGTGGCAGCTGGAGGCTTCTTAA	protein kinase domain containing, cytoplasmic
A_32_P112493	31551516	16577094	31551516	up	PKDCC	Homo sapiens protein kinase domain containing, cytoplasmic (PKDCC), mRNA [NM_138370]	GTGAGTTTACCAGCCTAGCTATGGGACTGCTGGCTCCTAGTCCAGGAATCATGGGGGTAT	protein kinase domain containing, cytoplasmic
A_33_P3393013	-42454066	-20859027	42454066	down	PKDCC	protein kinase domain containing, cytoplasmic [Source:HGNC Symbol;Acc:HGNC:25123] [ENST00000485578]	CGCACAGGCTGACTCAGCCACCGGCCAAAGGGTTCAAAAAAGAAGCAAGACTTAAAGGAT	protein kinase domain containing, cytoplasmic
A_23_P167030	27725103	14711928	27725103	up	PTH1R	Homo sapiens parathyroid hormone 1 receptor (PTH1R), transcript variant 1, mRNA [NM_000316]	GCAAGTCCAGATGCACTATGAGATGCTCTTCAACTCCTTCCAGGGATTTTTTGTCGCAAT	parathyroid hormone 1 receptor
A_23_P2271	-26144764	-1386522	26144764	down	PTHLH	Homo sapiens parathyroid hormone-like hormone (PTHLH), transcript variant 1, mRNA [NM_198965]	AGCAGGAAAAGAAAAAACGGCGAACTCGCTCTGCCTGGTTAGACTCTGGAGTGACTGGGA	parathyroid hormone-like hormone
A_24_P870620	9148918	31936011	9148918	up	PTN	Homo sapiens pleiotrophin (PTN), mRNA [NM_002825] Pleiotrophin Regulates the Retention and Self-Renewal of Hematopoietic Stem Cells in the Bone Marrow Vascular Niche	CACTCGGACTGGAGCTGAGTGCAAGCCCATGAAGACCCAGAGATGTAAGATCCCCTGCAA	pleiotrophin
A_32_P216566	-34568343	-17894515	34568343	down	RIPPLY2	Homo sapiens ripply transcriptional repressor 2 (RIPPLY2), transcript variant 1, mRNA [NM_001009994] Diseases associated with RIPPLY2 include Spondylocostal Dysostosis	TCAAGCCACAATTTCATTTTATGAAGATTCTGATAGCGAAGATGAAATTGAGGATCTGAC	ripply transcriptional repressor 2
A_33_P3226420	-8514536	-3089928	8514536	down	RSAD2	radical S-adenosyl methionine domain containing 2 [Source:HGNC Symbol;Acc:HGNC:30908] [ENST00000474872]	GCAGTAATTCTCACCAATTAGGAAGCATCTTAGAAAAGCATTGGATTTCCTCTAGTTAAA	radical S-adenosyl methionine domain containing 2
A_23_P430930	-31283338	-16453944	31283338	down	RSPO2	Homo sapiens R-spondin 2 (RSPO2), transcript variant 1, mRNA [NM_178565] Enhance Wnt signaling through the inhibition of ubiquitin E3 ligases - Diseases associated with RSPO2 include Humerofemoral Hypoplasia With Radiotibial Ray Deficiency	GCCACATATGAATGTTGTATACAACTTTAGGGTTTACATTTAATCCTGAAGTGTTACCTC	R-spondin 2
A_23_P78867	-661924	-27266655	661924	down	RYR1	Homo sapiens ryanodine receptor 1 (skeletal) (RYR1), transcript variant 1, mRNA [NM_000540] Required for normal heart morphogenesis, skin development and ossification during embryogenesis	GAGTCTTATGTCTGGAAGATGTACCAAGAGAGATGTTGGGATTTCTTCCCAGCTGGTGAT	ryanodine receptor 1 (skeletal)
A_24_P261169	-20241718	-10173318	20241718	down	SEMA4D	Homo sapiens sema domain, immunoglobulin domain (Ig), transmembrane domain (TM) and short cytoplasmic domain, (semaphorin) 4D (SEMA4D), transcript variant 1, mRNA [NM_006378]	AACTTCCTTTTGCTAAATGCATTCTTTCTGCTTTTAGAAATGTAGACATAAACACTCCCC	sema domain, immunoglobulin domain (Ig), transmembrane domain (TM) and short cytoplasmic domain, (semaphorin) 4D
A_23_P106389	-22725418	-11843069	22725418	down	SEMA7A	Homo sapiens semaphorin 7A, GPI membrane anchor (John Milton Hagen blood group) (SEMA7A), transcript variant 1, mRNA [NM_003612] Mutations in this gene may be associated with reduced bone mineral density (BMD).	GCCTTGCATGTTTATTGAAGGATGTTTGCTTTCCGGACGGAAGGACGGAAAAAGCTCTAT	semaphorin 7A, GPI membrane anchor (John Milton Hagen blood group)
A_23_P10121	14382889	38462815	14382889	up	SFRP1	Homo sapiens secreted frizzled-related protein 1 (SFRP1), mRNA [NM_003012] Soluble frizzled-related proteins (sFRPS) function as modulators of Wnt signaling through direct interaction with Wnts.	AGAGAGGAGGTTTGCCTGTGATTTCCTAATTATCGCTAGGGCCAAGGTGGGATTTGTAAA	secreted frizzled-related protein 1
A_23_P111657	-2953993	-15626664	2953993	down	SHH	Homo sapiens sonic hedgehog (SHH), mRNA [NM_000193]	CGCGGGCGCCTACGCGCCGCTCACGGCCCAGGGCACCATTCTCATCAACCGGGTGCTGGC	sonic hedgehog
A_23_P118571	-31045203	-16343703	31045203	down	SOST	Homo sapiens sclerostin (SOST), mRNA [NM_025237]	ATTCAGTGCCAAGGTCACTTCCAGAATTCAGAGTTGTGATGCTCTCTTCTGACAGCCAAA	sclerostin
A_23_P401055	-3893336	-19610069	3893336	down	SOX2	Homo sapiens SRY (sex determining region Y)-box 2 (SOX2), mRNA [NM_003106] Sox2 overexpression can by itself inhibit osteoblast differentiation.	TGGCCATGCAGGTTGACACCGTTGGTAATTTATAATAGCTTTTGTTCGATCCCAACTTTC	SRY (sex determining region Y)-box 2
A_23_P317729	-675969	-2756957	675969	down	SP7 (OSX, osterix)	Homo sapiens Sp7 transcription factor (SP7), transcript variant 2, mRNA [NM_152860]	AGGGTTTCTCTTGTAATGAAGTCTCTACAAATTGGGTTAGCTACATCTCTGCTAAACAGT	Sp7 transcription factor
A_23_P7313	-56183105	-24901364	56183105	down	SPP1 (OPN, osteoprotegerin)	Homo sapiens secreted phosphoprotein 1 (SPP1), transcript variant 1, mRNA [NM_001040058] Osteopontin	TTCCACAGCCATGAATTTCACAGCCATGAAGATATGCTGGTTGTAGACCCCAAAAGTAAG	secreted phosphoprotein 1
A_33_P3265783	-54330053	-24417505	54330053	down	STATH	Homo sapiens statherin (STATH), transcript variant 1, mRNA [NM_003154] Modulates hydroxyapatite crystal formation on the tooth surface	CATCTTTCATACCATATCACACTACTACCACTTTTTGAAGAATCATCAAAGAGCAATGCA	statherin
A_23_P314755	-27046988	-1435468	27046988	down	STC1	Homo sapiens stanniocalcin 1 (STC1), mRNA [NM_003155] The protein may play a role in the regulation of renal and intestinal calcium and phosphate transport, cell metabolism, or cellular calcium/phosphate homeostasis	AGGCTGACTTCTCTGAATCAGAAAAGCTATTAAAGTTTGTGTGTTGTGTCCATTTTGCAA	stanniocalcin 1
A_23_P374695	-115238285	-35265481	115238285	down	TEK -TIE2	Homo sapiens TEK tyrosine kinase, endothelial (TEK), transcript variant 1, mRNA [NM_000459] TIE2/ANG1 signaling pathway plays a critical role in the maintenance of HSCs in a quiescent state in the bone marrow niche	AAAGTTTTAGTTTTGATGAGTTGTGAGTTTACCTTGTATACTGTAGGCACACTTTGCACT	TEK tyrosine kinase, endothelial
A_33_P3222867	-33640034	-17501792	33640034	down	THBS3	Homo sapiens mRNA; cDNA DKFZp686J1738 (from clone DKFZp686J1738). [CR933610]	TATCAGGACTCAAGCCTCACCCTATTGTTTGGTACATGGGCTCCTAAAGCACCTTATAAG	thrombospondin 3
A_33_P3395605	5322438	24120872	5322438	up	TMEM119	Homo sapiens transmembrane protein 119 (TMEM119), mRNA [NM_181724]Plays an important role in bone formation and normal bone mineralization. Promotes the differentiation of myoblasts into osteoblasts. May induce the commitment and differentiation of myoblasts into osteoblasts through an enhancement of BMP2 production and interaction with the BMP-RUNX2 pathway	ACCTCTGCACAGCTCTCCAGGTGCTGAGATATAATGCACCAGCACAATAAACCTTTATTC	transmembrane protein 119
A_23_P390518	-44285965	-21468496	44285965	down	TNFRSF11A	Homo sapiens tumor necrosis factor receptor superfamily, member 11a, NFKB activator (TNFRSF11A), transcript variant 1, mRNA [NM_003839] - RANK	TGTGTCGTTCCTTAAGCAGAACTAAGCTCAGTATGTGACCTTACCCGCTAGGTGGTTAAT	tumor necrosis factor receptor superfamily, member 11a, NFKB activator
A_33_P3503029	-69655046	-28002279	69655046	down	TNFSF11	Homo sapiens tumor necrosis factor (ligand) superfamily, member 11 (TNFSF11), transcript variant 2, mRNA [NM_033012] - RANKL	CAACATACTTTGGGGCTTTTAAAGTTCGAGATATAGATTGAGCCCCAGTTTTTGGAGTGT	tumor necrosis factor (ligand) superfamily, member 11
A_23_P99386	-14986029	-39055462	14986029	down	TNFSF11	Homo sapiens tumor necrosis factor (ligand) superfamily, member 11 (TNFSF11), transcript variant 1, mRNA [NM_003701]	TGAAGTGGAGAGGGTGTCATCTAGCGCAATTGAAGGATCATCTGAAGGGGCAAATTCTTT	tumor necrosis factor (ligand) superfamily, member 11
A_23_P371824	-35885403	-18433971	35885403	down	TUFT1	Homo sapiens tuftelin 1 (TUFT1), transcript variant 1, mRNA [NM_020127] Involved in the mineralization and structural organization of enamel.	TTTCTGTGTCTCAAGACTGGGCTCACATTCTGGCTTTGTCCATAACAATGCTCTGGGATT	tuftelin 1
A_33_P3414591	46925387	22303686	46925387	up	TWIST1	Homo sapiens twist family bHLH transcription factor 1 (TWIST1), mRNA [NM_000474] Plays an important role in embryonic development. Regulates the transcription of genes involved in cranial suture closure during skull development. Heterodimerization is also required for osteoblast differentiation.	AAGCTGAGCAAGATTCAGACCCTCAAGCTGGCGGCCAGGTACATCGACTTCCTCTACCAG	twist family bHLH transcription factor 1
A_23_P71073	25359852	13425463	25359852	up	TWIST1	Homo sapiens twist family bHLH transcription factor 1 (TWIST1), mRNA [NM_000474]	GCTGGATAACTAAAAATAAAAATATATGCCAAAGATTTTCTTGGAAATTAGAAGAGCAAA	twist family bHLH transcription factor 1
A_23_P21324	39272342	19735136	39272342	up	TWIST2	Homo sapiens twist family bHLH transcription factor 2 (TWIST2), transcript variant 1, mRNA [NM_001271893]	ACTTTCACGCCGCTATTCTTTTCCTTTCTCCGTGATTGCTTGGCTAGCCATTTTAAAAAA	twist family bHLH transcription factor 2
A_19_P00322910	2377674	12495509	2377674	up	TWIST2	Homo sapiens twist family bHLH transcription factor 2 (TWIST2), transcript variant 2, mRNA [NM_057179] This protein may inhibit osteoblast maturation and maintain cells in a preosteoblast phenotype during osteoblast development.	AACCTTCACCAAGGTCTTGGAACATGAAGCAGAGACTCTGGTGCTGACTCTATCATTTGA	twist family bHLH transcription factor 2
A_19_P00809039	39659798	19876773	39659798	up	TWIST2	Homo sapiens twist family bHLH transcription factor 2 (TWIST2), transcript variant 1, mRNA [NM_001271893]	TACTTTCACGCCGCTATTCTTTTCCTTTCTCCGTGATTGCTTGGCTAGCCATTTAAAAAA	twist family bHLH transcription factor 2
A_19_P00322911	34220302	17748525	34220302	up	TWIST2	Homo sapiens twist family bHLH transcription factor 2 (TWIST2), transcript variant 2, mRNA [NM_057179]	TTTGGGGAAAGGCGAATCCACTCATACATCTTGGAGTTGTTTTTTCAAGTTCAGAAAATG	twist family bHLH transcription factor 2
A_24_P253003	36958168	18858932	36958168	up	WNT11	Homo sapiens wingless-type MMTV integration site family, member 11 (WNT11), mRNA [NM_004626]	TTTGCTTTTTCTTCCTTTGGGATGTGGAAGCTACAGAAATATTTATAAAACATAGCTTTT	wingless-type MMTV integration site family, member 11
A_23_P385690	-30095525	-1589549	30095525	down	WNT3A	Homo sapiens wingless-type MMTV integration site family, member 3A (WNT3A), mRNA [NM_033131]	CTCTGCCTCAAATTCTGCGTTTTTGGTTTTAATGTTATATCTGATGCTGCTATATCCACT	wingless-type MMTV integration site family, member 3A
A_33_P3605352	-24387462	-12861396	24387462	down	WWTR1	WW domain containing transcription regulator 1 [Source:HGNC Symbol;Acc:HGNC:24042] [ENST00000474080]	GAGCGCTTCAACTTAAACAGCTTACGGTTAAAAAGACAAAAAAGAAAGCAAAACTAACCA	WW domain containing transcription regulator 1

## Sheet: UP
ProbeName	FC ([PZ] vs [CTRL])	Log FC ([PZ] vs [CTRL])	FC (abs) ([PZ] vs [CTRL])	Regulation ([PZ] vs [CTRL])	GeneSymbol	Description	Sequence	GeneName
A_23_P216429	2.66228	1.41266	2.66228	up	ASPN	Homo sapiens asporin (ASPN), transcript variant 1, mRNA [NM_017680]	AAAGCCTTCAGTAAATGTTCATTACCAACTTGATAAATGCTACTCATAAGAGCTGGTTTG	asporin
A_33_P3237150	3.14581	1.65343	3.14581	up	BMP2	Homo sapiens bone morphogenetic protein 2 (BMP2), mRNA [NM_001200]	GCTTTTCTTTCCAAGGTTGTGTGTTTGAACACATTTCTCCAAATGTTAAACCTATTTCAG	bone morphogenetic protein 2
A_23_P502047	4.40641	2.1396	4.40641	up	CHRD	Homo sapiens chordin (CHRD), mRNA [NM_003741]	TTGGGATTTTTAATTTATCTTCACTCAGCACCAAGGGCCCCCGACACTCCACTCCTGCTG	chordin
A_23_P13548	8.65221	3.11307	8.65221	up	CHRDL2	chordin-like 2 [Source:HGNC Symbol;Acc:HGNC:24168] [ENST00000376332]	GACCTAACAGTTGCAGATATGAGCTGTATAATTGTTGTTATTATATATTAATAAATAAGA	chordin-like 2
A_24_P335202	9.74831	3.28515	9.74831	up	CHRDL2	chordin-like 2 [Source:HGNC Symbol;Acc:HGNC:24168] [ENST00000534276]	CTTTGCCCTGGAACACGAGGCCTCGGACTTGGTGGAGATCTACCTCTGGAAGCTGGTAAA	chordin-like 2
A_33_P3354935	3.18289	1.67034	3.18289	up	CSF1	Homo sapiens colony stimulating factor 1 (macrophage) (CSF1), transcript variant 4, mRNA [NM_172212]	GCTCTTTTCAGTCATGCTCCTCCTGCTCTTTTGTATTTGGCTAATAGTATATCAATTTGC	colony stimulating factor 1 (macrophage)
A_23_P111888	2.28838	1.19433	2.28838	up	CTHRC1	Homo sapiens collagen triple helix repeat containing 1 (CTHRC1), transcript variant 1, mRNA [NM_138455]	CAAAGATGCGTTCAAATAGTGCTCTAAGAGTTTTGTTCAGTGGCTCACTTCGGCTAAAAT	collagen triple helix repeat containing 1
A_23_P34744	13.9498	3.80217	13.9498	up	CTSK	Homo sapiens cathepsin K (CTSK), mRNA [NM_000396]	ACCCTAGAGGACTAGGGTAATCTGACTTCTCACTTCCTAAGTTCCCTTCTATATCCTCAA	cathepsin K
A_23_P98645	6.56978	2.71585	6.56978	up	DCHS1	Homo sapiens dachsous cadherin-related 1 (DCHS1), mRNA [NM_003737]	GTTGCTCACTGACCTGTGACCAGGTCCAATGTGGGGAGAAATATGAAGGAGGTAGCAGCC	dachsous cadherin-related 1
A_23_P160559	2.30076	1.20211	2.30076	up	ECM1	Homo sapiens extracellular matrix protein 1 (ECM1), transcript variant 1, mRNA [NM_004425]	GATGAACAGGTCAACTGCTTCAACATCAATTATCTGAGGAACGTGGCTCTAGTGTCTGGA	extracellular matrix protein 1
A_23_P215790	2.99791	1.58396	2.99791	up	EGFR	Homo sapiens epidermal growth factor receptor (EGFR), transcript variant 1, mRNA [NM_005228]	TATCAAGGAAGAAATGGTTCAGAAAATATTTTCAGCCTACAGTTATGTTCAGTCACACAC	epidermal growth factor receptor
A_33_P3351944	2.38537	1.25422	2.38537	up	EGFR	Homo sapiens epidermal growth factor receptor (EGFR), transcript variant 3, mRNA [NM_201283]	GGAAATCAGTGTTTTAGAGAGAGAACTTTTCGACATATTTCCTGTTCCCTTGGAATAAAA	epidermal growth factor receptor
A_33_P3351955	2.2682	1.18155	2.2682	up	EGFR	Homo sapiens epidermal growth factor receptor (EGFR), transcript variant 2, mRNA [NM_201282]	AGAACTCTGAGTGCATACAGTGCCACCCAGAGTGCCTGCCTCAGGCCATGAACATCACCT	epidermal growth factor receptor
A_23_P18649	2.08192	1.05791	2.08192	up	FAT4	Homo sapiens FAT atypical cadherin 4 (FAT4), transcript variant 1, mRNA [NM_001291303]	CCTTTACCATTGCAGAAAAGAACTTGTGCTTTCCCAGTGGCGTATGTGTATTGTTTCAAC	FAT atypical cadherin 4
A_33_P3348719	2.19118	1.13171	2.19118	up	FGF9	Homo sapiens fibroblast growth factor 9 (FGF9), mRNA [NM_002010]	AAATGGCTGCCTTCTGGTGTTTTTATTCTATTTCATCTCATTAACACTACAACCTTGTGT	fibroblast growth factor 9
A_33_P3348714	6.4958	2.69951	6.4958	up	FGF9	Homo sapiens fibroblast growth factor 9 (FGF9), mRNA [NM_002010]	ATCACATCAGCTCCACTGTTGCCAAACTTTGTCGCATGCATAATGTATGATGGAGGCTTG	fibroblast growth factor 9
A_24_P206624	2.90588	1.53898	2.90588	up	FGFR2	Homo sapiens fibroblast growth factor receptor 2 (FGFR2), transcript variant 2, mRNA [NM_022970]	AGAGACCAACGTTCAAGCAGTTGGTAGAAGACTTGGATCGAATTCTCACTCTCACAACCA	fibroblast growth factor receptor 2
A_23_P202334	11.983	3.58292	11.983	up	FGFR2	Homo sapiens fibroblast growth factor receptor 2 (FGFR2), transcript variant 2, mRNA [NM_022970]	CAGCTGGCCTTCTGCTTCTGAGTTGCACATTAATCAGATTAGCCTGATTCTCTTCAGTGA	fibroblast growth factor receptor 2
A_23_P500501	4.36335	2.12544	4.36335	up	FGFR3	Homo sapiens fibroblast growth factor receptor 3 (FGFR3), transcript variant 1, mRNA [NM_000142]	TGCTACCTTTCAAAGCTTGGAGGGAAGCCGTGAATTCAGTTGGTTCGTTCTGTACTGTTA	fibroblast growth factor receptor 3
A_24_P38276	3.20056	1.67832	3.20056	up	FZD1	Homo sapiens frizzled class receptor 1 (FZD1), mRNA [NM_003505]	AAATGCCGGTACTTAGGACCTAAATTTATCTATGTCTGTCATACGCTAAAATGATATTGG	frizzled class receptor 1
A_23_P378416	2.95823	1.56474	2.95823	up	GPM6B	Homo sapiens glycoprotein M6B (GPM6B), transcript variant 2, mRNA [NM_001001996]	TGATTGCCTGATAACCAGTTTCAATGATGAAAATGAAAACAAGTGCTGAAGATGAAATGG	glycoprotein M6B
A_23_P134426	6.60251	2.72301	6.60251	up	GPNMB	Homo sapiens glycoprotein (transmembrane) nmb (GPNMB), transcript variant 1, mRNA [NM_001005340]	ACCAGGCATGATGCTGAGTGACACTCTTGTGTATATTTCCAAATTTTTGTACAGTCGCTG	glycoprotein (transmembrane) nmb
A_24_P933908	2.82734	1.49944	2.82734	up	GPNMB	Homo sapiens glycoprotein (transmembrane) nmb, mRNA (cDNA clone IMAGE:3345861), complete cds. [BC011595]	TTTTTTCTACCTAAAACCATAACAAGAAAAAATGCTAACACTTATTTATTTGAATGGCAC	glycoprotein (transmembrane) nmb
A_33_P3423941	16.9347	4.08191	16.9347	up	IFITM1	Homo sapiens interferon induced transmembrane protein 1 (IFITM1), mRNA [NM_003641]	GGCTCTGTGACAGTCTACCATATTATGTTACAGATAATACAGGAAAAACGGGGTTACTAG	interferon induced transmembrane protein 1
A_23_P72737	15.2039	3.92637	15.2039	up	IFITM1	Homo sapiens interferon induced transmembrane protein 1 (IFITM1), mRNA [NM_003641]	ATACAGCAGTTTATACCCACACACCTGTCTACAGTGTCATTCAATAAAGTGCACGTGCTT	interferon induced transmembrane protein 1
A_23_P421379	3.36408	1.75021	3.36408	up	IGF2	Homo sapiens insulin-like growth factor 2 (IGF2), transcript variant 1, mRNA [NM_000612]	TGCTTCCGGACAACTTCCCCAGATACCCCGTGGGCAAGTTCTTCCAATATGACACCTGGA	insulin-like growth factor 2
A_23_P150609	3.7773	1.91735	3.7773	up	IGF2	Homo sapiens insulin-like growth factor 2 (IGF2), transcript variant 1, mRNA [NM_000612]	CTCAACTCAGCTCCTTTAACGCTAATATTTCCGGCAAAATCCCATGCTTGGGTTTTGTCT	insulin-like growth factor 2
A_24_P192727	3.02786	1.5983	3.02786	up	KAZALD1	Kazal-type serine peptidase inhibitor domain 1 [Source:HGNC Symbol;Acc:HGNC:25460] [ENST00000465807]	AAGAGGCGACATCTCTGGCAAGTTGGGAGTACAGGAAGTAGCGAAGGAGTGCCATCTGGT	Kazal-type serine peptidase inhibitor domain 1
A_23_P421011	5.72973	2.51847	5.72973	up	KAZALD1	Homo sapiens Kazal-type serine peptidase inhibitor domain 1 (KAZALD1), mRNA [NM_030929]	TCGAGATCTTATACCACTCTGTATTGGACAAAGGCTAGCACAGGGCTAGGCACCAATAAA	Kazal-type serine peptidase inhibitor domain 1
A_24_P20630	2.93125	1.55152	2.93125	up	LEF1	Homo sapiens lymphoid enhancer-binding factor 1 (LEF1), transcript variant 1, mRNA [NM_016269]	GCCCAAAACTGTCATCCTAACGTTTGTCATTCCAGTTTGAGTTAATGTGCTGAGCATTTT	lymphoid enhancer-binding factor 1
A_23_P1505	2.243	1.16543	2.243	up	LRP5	Homo sapiens low density lipoprotein receptor-related protein 5 (LRP5), transcript variant 1, mRNA [NM_002335]	TGGAAGGCCAGCAAGTACTACCTGGATTTGAACTCGGACTCAGACCCCTATCCACCCCCA	low density lipoprotein receptor-related protein 5
A_24_P82106	2.67105	1.41741	2.67105	up	MMP14	Homo sapiens matrix metallopeptidase 14 (membrane-inserted) (MMP14), mRNA [NM_004995]	GGACTGCCAAGCCACCCTAAGACCTTGGGAGGAAAACTCAGAGAGGGTCTTCGTTGCTCA	matrix metallopeptidase 14 (membrane-inserted)
A_33_P3237135	2.2584	1.1753	2.2584	up	MMP2	Homo sapiens matrix metallopeptidase 2 (gelatinase A, 72kDa gelatinase, 72kDa type IV collagenase) (MMP2), transcript variant 1, mRNA [NM_004530]	GCACTTTTCACGTGTCACCTATTTTAACCTTTCCAACCACATAAATAAAAAAGGCCATTA	matrix metallopeptidase 2 (gelatinase A, 72kDa gelatinase, 72kDa type IV collagenase)
A_23_P40174	2.38494	1.25395	2.38494	up	MMP9	Homo sapiens matrix metallopeptidase 9 (gelatinase B, 92kDa gelatinase, 92kDa type IV collagenase) (MMP9), mRNA [NM_004994]	TGGAGGTGGGCTGGGCCCTCTCTTCTCACCTTTGTTTTTTGTTGGAGTGTTTCTAATAAA	matrix metallopeptidase 9 (gelatinase B, 92kDa gelatinase, 92kDa type IV collagenase)
A_23_P23783	2.22031	1.15076	2.22031	up	MYOC	Homo sapiens myocilin, trabecular meshwork inducible glucocorticoid response (MYOC), mRNA [NM_000261]	ATGCATTTACTACAGTTGGCTTCTAATGCTTCAGATAGAATACAGTTGGGTCTCACATAA	myocilin, trabecular meshwork inducible glucocorticoid response
A_33_P3391796	2.35979	1.23866	2.35979	up	NOG	Homo sapiens noggin (NOG), mRNA [NM_005450]	GCACTGTTTAACTGTGTAGGAATGTATATGTGTGTGTATATACGGTCCCAGTTTTAATTT	noggin
A_33_P3242733	3.4962	1.80579	3.4962	up	PKDCC	Homo sapiens protein kinase domain containing, cytoplasmic (PKDCC), mRNA [NM_138370]	ATATGTGAAGGCCTCTGGCTGACCTATCTGAGGGCTCGGCTGACCAGCTGACTATCCTCA	protein kinase domain containing, cytoplasmic
A_32_P112493	3.15515	1.65771	3.15515	up	PKDCC	Homo sapiens protein kinase domain containing, cytoplasmic (PKDCC), mRNA [NM_138370]	GTGAGTTTACCAGCCTAGCTATGGGACTGCTGGCTCCTAGTCCAGGAATCATGGGGGTAT	protein kinase domain containing, cytoplasmic
A_23_P167030	2.77251	1.47119	2.77251	up	PTH1R	Homo sapiens parathyroid hormone 1 receptor (PTH1R), transcript variant 1, mRNA [NM_000316]	GCAAGTCCAGATGCACTATGAGATGCTCTTCAACTCCTTCCAGGGATTTTTTGTCGCAAT	parathyroid hormone 1 receptor
A_24_P870620	9.14892	3.1936	9.14892	up	PTN	Homo sapiens pleiotrophin (PTN), mRNA [NM_002825]	CACTCGGACTGGAGCTGAGTGCAAGCCCATGAAGACCCAGAGATGTAAGATCCCCTGCAA	pleiotrophin
A_23_P10121	14.3829	3.84628	14.3829	up	SFRP1	Homo sapiens secreted frizzled-related protein 1 (SFRP1), mRNA [NM_003012]	AGAGAGGAGGTTTGCCTGTGATTTCCTAATTATCGCTAGGGCCAAGGTGGGATTTGTAAA	secreted frizzled-related protein 1
A_33_P3395605	5.32244	2.41209	5.32244	up	TMEM119	Homo sapiens transmembrane protein 119 (TMEM119), mRNA [NM_181724]	ACCTCTGCACAGCTCTCCAGGTGCTGAGATATAATGCACCAGCACAATAAACCTTTATTC	transmembrane protein 119
A_33_P3414591	4.69254	2.23037	4.69254	up	TWIST1	Homo sapiens twist family bHLH transcription factor 1 (TWIST1), mRNA [NM_000474]	AAGCTGAGCAAGATTCAGACCCTCAAGCTGGCGGCCAGGTACATCGACTTCCTCTACCAG	twist family bHLH transcription factor 1
A_23_P71073	2.53599	1.34255	2.53599	up	TWIST1	Homo sapiens twist family bHLH transcription factor 1 (TWIST1), mRNA [NM_000474]	GCTGGATAACTAAAAATAAAAATATATGCCAAAGATTTTCTTGGAAATTAGAAGAGCAAA	twist family bHLH transcription factor 1
A_23_P21324	3.92723	1.97351	3.92723	up	TWIST2	Homo sapiens twist family bHLH transcription factor 2 (TWIST2), transcript variant 1, mRNA [NM_001271893]	ACTTTCACGCCGCTATTCTTTTCCTTTCTCCGTGATTGCTTGGCTAGCCATTTTAAAAAA	twist family bHLH transcription factor 2
A_19_P00322910	2.37767	1.24955	2.37767	up	TWIST2	Homo sapiens twist family bHLH transcription factor 2 (TWIST2), transcript variant 2, mRNA [NM_057179]	AACCTTCACCAAGGTCTTGGAACATGAAGCAGAGACTCTGGTGCTGACTCTATCATTTGA	twist family bHLH transcription factor 2
A_19_P00809039	3.96598	1.98768	3.96598	up	TWIST2	Homo sapiens twist family bHLH transcription factor 2 (TWIST2), transcript variant 1, mRNA [NM_001271893]	TACTTTCACGCCGCTATTCTTTTCCTTTCTCCGTGATTGCTTGGCTAGCCATTTAAAAAA	twist family bHLH transcription factor 2
A_19_P00322911	3.42203	1.77485	3.42203	up	TWIST2	Homo sapiens twist family bHLH transcription factor 2 (TWIST2), transcript variant 2, mRNA [NM_057179]	TTTGGGGAAAGGCGAATCCACTCATACATCTTGGAGTTGTTTTTTCAAGTTCAGAAAATG	twist family bHLH transcription factor 2
A_24_P253003	3.69582	1.88589	3.69582	up	WNT11	Homo sapiens wingless-type MMTV integration site family, member 11 (WNT11), mRNA [NM_004626]	TTTGCTTTTTCTTCCTTTGGGATGTGGAAGCTACAGAAATATTTATAAAACATAGCTTTT	wingless-type MMTV integration site family, member 11

## Sheet: DOWN
ProbeName	FC ([PZ] vs [CTRL])	Log FC ([PZ] vs [CTRL])	FC (abs) ([PZ] vs [CTRL])	Regulation ([PZ] vs [CTRL])	GeneSymbol	Description	Sequence	GeneName
A_23_P155514	-2.42253	-1.27651	2.42253	down	AHSG	Homo sapiens alpha-2-HS-glycoprotein (AHSG), mRNA [NM_001622]	GATCTACATTAATATCAAGTCTTGACTCCCTACTTCCCGTCATTCCTCACAGGACAGAAG	bone morphogenetic protein 7
A_23_P55373	-10.8778	-3.44331	10.8778	down	ALOX15	Homo sapiens arachidonate 15-lipoxygenase (ALOX15), mRNA [NM_001140]	CCCTGGATAAGGAAATTGAGATCCGGAATGCAAAGCTGGACATGCCCTACGAGTACCTGC	EPH receptor A2
A_33_P3361348	-3.83801	-1.94036	3.83801	down	ALOX15	Homo sapiens arachidonate 15-lipoxygenase (ALOX15), mRNA [NM_001140]	GGCTCAGGTCATTGTTGTGGCCACCATGAGGTGCCTGCCGTCGATACATCCTATCTTCAA	ATPase, H+ transporting, lysosomal V0 subunit a4
A_24_P353619	-6.7748	-2.76018	6.7748	down	ALPL	Homo sapiens alkaline phosphatase, liver/bone/kidney (ALPL), transcript variant 1, mRNA [NM_000478]	GCTACAAGGTGGTGGGCGGTGAACGAGAGAATGTCTCCATGGTGGACTATGCTCACAACA	dentin matrix acidic phosphoprotein 1
A_23_P96478	-7.39417	-2.88639	7.39417	down	AMELX	Homo sapiens amelogenin, X-linked (AMELX), transcript variant 2, mRNA [NM_182681]	CTGAATACATTCAAAGAACCATCAAGAAATGGGGACCTGGATTTTATTTGCCTGCCTCCT	secreted phosphoprotein 1
A_33_P3286804	-2.6978	-1.43178	2.6978	down	ANO6	Homo sapiens anoctamin 6 (ANO6), transcript variant 3, mRNA [NM_001142679]	GCATTTAAGACCATTAATTTTCCTCTAAATCGTATTTGAGCTGCAACCCACAAGCTTTTA	stanniocalcin 1
A_23_P215111	-5.30132	-2.40635	5.30132	down	ATP6V0A4	Homo sapiens ATPase, H+ transporting, lysosomal V0 subunit a4 (ATP6V0A4), transcript variant 1, mRNA [NM_020632]	GACTTAACCACGTCAGAGGAAGGACTTTGGCAAGTGATATTGTCTTCATGTGGGGTATTA	Sp7 transcription factor
A_24_P129417	-2.32701	-1.21848	2.32701	down	BMP1	Homo sapiens bone morphogenetic protein 1 (BMP1), transcript variant 1, mRNA [NM_001199]	CTCCCTGCAGTTTGACTTCTTTGAGACAGAGGGCAATGATGTGTGCAAGTACGACTTCGT	LIM domains containing 1
A_23_P81058	-5.83567	-2.5449	5.83567	down	BMP3	Homo sapiens bone morphogenetic protein 3 (BMP3), mRNA [NM_001201]	GTGCTTAAAGTATACCCTAACATGACAGTAGAGTCTTGCGCTTGCAGATAACCTGGCAAA	connective tissue growth factor
A_33_P3316621	-2.91529	-1.54364	2.91529	down	BMP3	Homo sapiens bone morphogenetic protein 3 (BMP3), mRNA [NM_001201]	GCAGTGAAACTGTGAAGGATACTTCACTACCAATGTATAAGCTTTGTTGAATTTGTATCA	tumor necrosis factor (ligand) superfamily, member 11
A_23_P19723	-6.50322	-2.70115	6.50322	down	BMP5	Homo sapiens bone morphogenetic protein 5 (BMP5), mRNA [NM_021073]	CCACGTACCAAAGCCTTGTTGTGCTCCAACCAAATTAAATGCCATCTCTGTTCTGTACTT	GLI family zinc finger 1
A_23_P154643	-4.79429	-2.26132	4.79429	down	BMP7	Homo sapiens bone morphogenetic protein 7 (BMP7), mRNA [NM_001719]	ACTGTGTCTCCATCTTGACTCAGACAGTTCCTGGAAACACCGGGGCTCTGTTTTTATTTT	clathrin, heavy chain (Hc)
A_23_P68487	-9.09732	-3.18544	9.09732	down	BMP7	Homo sapiens bone morphogenetic protein 7 (BMP7), mRNA [NM_001719]	GCGAAAGGAAAATTGACCCGGAAGTTCCTGTAATAAATGTCACAATAAAACGAATGAATG	semaphorin 7A, GPI membrane anchor (John Milton Hagen blood group)
A_24_P91566	-5.23078	-2.38703	5.23078	down	BMP7	Homo sapiens bone morphogenetic protein 7 (BMP7), mRNA [NM_001719]	CATCGAGAGTTCCGGTTTGATCTTTCCAAGATCCCAGAAGGGGAAGCTGTCACGGCAGCC	sonic hedgehog
A_32_P780862	-4.93481	-2.303	4.93481	down	BMP8B	Homo sapiens bone morphogenetic protein 8b (BMP8B), mRNA [NM_001720]	CAACAGGGAGTCTGACTTGTTCTTTTTGGATCTTCAGACGCTCCGAGCTGGAGACGAGGG	C-type lectin domain family 3, member B
A_33_P3280646	-3.56799	-1.83511	3.56799	down	CASR	Homo sapiens calcium-sensing receptor (CASR), transcript variant 1, mRNA [NM_001178065]	GGATTAAACGAGATAATGTATATAAAGTACTTTAGCCTGGTACCTAGCACACAATAAGCA	distal-less homeobox 5
A_23_P329798	-4.0572	-2.02049	4.0572	down	CER1	Homo sapiens cerberus 1, DAN family BMP antagonist (CER1), mRNA [NM_005454]	TCATCCAGCCGATAGATGGAATGAAAATGGAGAAATCTCCTCTTCGGGAAGAAGCCAAGA	anoctamin 6
A_23_P159893	-8.45841	-3.08039	8.45841	down	CHRDL1	Homo sapiens chordin-like 1 (CHRDL1), transcript variant 3, mRNA [NM_145234]	TATATGTGGGAGGAGGAGGGATAGAACATCACAACACTGCTCTAGTTTCTTGGAGAATCA	collagen, type II, alpha 1
A_23_P69497	-5.54907	-2.47225	5.54907	down	CLEC3B	Homo sapiens C-type lectin domain family 3, member B (CLEC3B), mRNA [NM_003278]	TCCTCTCCGTGCGCTTGGAGCCTCTTTTTGCAAATAAAGTTGGTGCAGCTTCGCGGAGAG	dual oxidase 2
A_23_P304356	-6.11459	-2.61226	6.11459	down	CLEC5A	Homo sapiens C-type lectin domain family 5, member A (CLEC5A), transcript variant 1, mRNA [NM_013252]	AAGATCAGGAAATGTAGACATCTAGTGATTTCTTTAGTAGACAGTTTAATTTCCCCCAAG	tuftelin 1
A_33_P3274731	-10.4992	-3.39221	10.4992	down	CLTC	Homo sapiens clathrin, heavy chain (Hc) (CLTC), transcript variant 2, mRNA [NM_001288653]	ATGGGTCAGGGAAGGTGAACATGAAACACTGCACAGTAGGTTGTATCAATGCTATAAAAC	wingless-type MMTV integration site family, member 3A
A_23_P500464	-2.90243	-1.53726	2.90243	down	COL2A1	Homo sapiens collagen, type II, alpha 1 (COL2A1), transcript variant 1, mRNA [NM_001844]	TGCAAAATAAAATCTCGGTGTTCTATTTATTTATTGTCTTCCTGTAAGACCTTCGGGTCA	bone morphogenetic protein 1
A_23_P33196	-3.28154	-1.71437	3.28154	down	COL5A2	Homo sapiens collagen, type V, alpha 2 (COL5A2), mRNA [NM_000393]	TTGTTCACTGTTCCTCTGTCATACTGTATCTGGAATGCTTTGTAATACTTGCATGCTTCT	integrin-binding sialoprotein
A_23_P19663	-3.31168	-1.72757	3.31168	down	CTGF	Homo sapiens connective tissue growth factor (CTGF), mRNA [NM_001901]	TGGAACTACATTAGTACACAGCACCAGAATGTATATTAAGGTGTGGCTTTAGGAGCAGTG	arachidonate 15-lipoxygenase
A_23_P28815	-6.80547	-2.76669	6.80547	down	CYP24A1	Homo sapiens cytochrome P450, family 24, subfamily A, polypeptide 1 (CYP24A1), transcript variant 1, mRNA [NM_000782]	AACAGCTAAATTTTCTGGGGCTGGGAGTAATACTGACAATCCATTTACTGTAGCTCTGCT	leptin
A_33_P3369401	-5.85633	-2.55	5.85633	down	CYP24A1	Homo sapiens cytochrome P450, family 24, subfamily A, polypeptide 1 (CYP24A1), transcript variant 1, mRNA [NM_000782]	GAAAAAGAATGTGCATTGGTCGCCGATTAGCAGAGCTTCAACTGCATTTGGCTCTTTGTT	amelogenin, X-linked
A_23_P46429	-2.10563	-1.07425	2.10563	down	CYR61	Homo sapiens cysteine-rich, angiogenic inducer, 61 (CYR61), mRNA [NM_001554]	GGAGCACATGTTACTGCTTCATTTTGGAGCTTGTGGAGTTGATGACTTTCTGTTTTCTGT	thrombospondin 3
A_33_P3235147	-3.19702	-1.67673	3.19702	down	DLX5	Homo sapiens distal-less homeobox 5 (DLX5), mRNA [NM_005221]	GGACACTTTCAATGGTGCCTTGAAATCTATGACCTCAACTTTTCAAAAGACTTTTTTCAA	glycosylphosphatidylinositol specific phospholipase D1
A_23_P133153	-16.2136	-4.01913	16.2136	down	DMP1	Homo sapiens dentin matrix acidic phosphoprotein 1 (DMP1), transcript variant 1, mRNA [NM_004407]	TGGGTCAGGAAGAGTGGGAGAAAGAAATTCCTCTTTACGTAGATACTTTTTAGCTTTATT	ryanodine receptor 1 (skeletal)
A_23_P373541	-5.25044	-2.39244	5.25044	down	DSPP	Homo sapiens dentin sialophosphoprotein (DSPP), mRNA [NM_014208]	GTAAACAAAAACAACTGGGGGAATCAAATCAAACAGTTGGATTCAGAACCAAGACCTAAC	sema domain, immunoglobulin domain (Ig), transmembrane domain (TM) and short cytoplasmic domain, (semaphorin) 4D
A_33_P3243028	-3.62346	-1.85737	3.62346	down	DSPP	Homo sapiens dentin sialophosphoprotein (DSPP), mRNA [NM_014208]	ATAGTAGTGATAGCAGTGACAGCAGTGACAGCAGCGACAGCAGTGACAGCAGCGACAGCA	R-spondin 2
A_23_P151851	-2.02589	-1.01855	2.02589	down	DUOX2	Homo sapiens dual oxidase 2 (DUOX2), mRNA [NM_014080]	GTCCTACTAAATATACTCTTTTGAGACTGGCCTCTTTTACTCACCATAATGCCTTTGTAA	osteocrin
A_23_P149281	-2.12427	-1.08696	2.12427	down	EPHA2	Homo sapiens EPH receptor A2 (EPHA2), mRNA [NM_004431]	GCCGGCTACACTGCCATCGAGAAGGTGGTGCAGATGACCAACGACGACATCAAGAGGATT	bone morphogenetic protein 7
A_23_P303145	-4.84622	-2.27686	4.84622	down	FGFR2	fibroblast growth factor receptor 2 [Source:HGNC Symbol;Acc:HGNC:3689] [ENST00000359354]	AAGTGGACGTGGTATGAAATGTCTGACATTTTGGAAGCTGAGATTACTCTGAAAATGTTA	collagen, type V, alpha 2
A_23_P212830	-6.29205	-2.65353	6.29205	down	FGFR3	Homo sapiens fibroblast growth factor receptor 3 (FGFR3), transcript variant 1, mRNA [NM_000142]	CACTCCCCGGCATGAGACTCAGTGCAGATGGAGAGACAGCTACACAGAGCTTTGGTCTGT	glypican 3
A_33_P3302295	-2.82405	-1.49777	2.82405	down	FOXC2	Homo sapiens forkhead box C2 (MFH-1, mesenchyme forkhead 1) (FOXC2), mRNA [NM_005251]	AAACTTTCCCCAACGTGCGGGAGATGTTCAACTCCCACCGGCTGGGGATTGAGAACTCGA	sclerostin
A_23_P46755	-4.8372	-2.27417	4.8372	down	GDF2	Homo sapiens growth differentiation factor 2 (GDF2), mRNA [NM_016204]	ACACCCATCATTGTATGTTATTTCCCACAACCCAGTTGGAGGGGCATGGCTTCCAATTTA	chordin-like 1
A_23_P105251	-4.5637	-2.19021	4.5637	down	GLI1	Homo sapiens GLI family zinc finger 1 (GLI1), transcript variant 1, mRNA [NM_005269]	ATGTATAGTCTGTATACGTTTTGAGGAGAAATTTGATAATGACACTGTTTCCTGATAATA	TEK tyrosine kinase, endothelial
A_33_P3358469	-7.69674	-2.94425	7.69674	down	GLI2	Homo sapiens GLI family zinc finger 2 (GLI2), mRNA [NM_005270]	ACATGCGACACCAGGAAGGAAGGTACCATTACGAGCCTCATTCTGTCCACGGTGTGCACG	growth differentiation factor 2
A_24_P168581	-7.6253	-2.93079	7.6253	down	GNAS	Homo sapiens GNAS complex locus (GNAS), transcript variant 2, mRNA [NM_001077490]	AAGAAACGCAGTAAGCTCATCGACAAACAACTCCAGGACGAAAAGATGGGCTACATGTGT	ripply transcriptional repressor 2
A_24_P53595	-15.8203	-3.9837	15.8203	down	GNAS	Homo sapiens GNAS complex locus (GNAS), transcript variant 4, mRNA [NM_016592]	TAGAGTACGAGGAAGAGTTCGACTACGAGACCGAGAGCGAGACCGAGTCCGAAATCGAGT	arachidonate 15-lipoxygenase
A_33_P3326634	-6.98197	-2.80363	6.98197	down	GPC3	Homo sapiens glypican 3 (GPC3), transcript variant 1, mRNA [NM_001164617]	AGATGAGTGCATTGGAGGCTCTGGTGATGGAATGATAAAAGTGAAGAATCAGCTCCGCTT	msh homeobox 2
A_33_P3375466	-3.22094	-1.68748	3.22094	down	GPLD1	glycosylphosphatidylinositol specific phospholipase D1 [Source:HGNC Symbol;Acc:HGNC:4459] [ENST00000486892]	CATTCGGCTGGTGATTTTGGTACTGTTTATTTACATTTGCTAAATTTTCTCGTGGTATAG	WW domain containing transcription regulator 1
A_33_P3375467	-7.22691	-2.85338	7.22691	down	GPLD1	Homo sapiens glycosylphosphatidylinositol specific phospholipase D1 (GPLD1), mRNA [NM_001503]	AACTGGTAGCTTTCTTGTTTGGAATTACTTCTCACATGGCGGCAGATGTCAGCTGGCATA	dentin sialophosphoprotein
A_23_P144549	-3.30005	-1.72249	3.30005	down	IBSP	Homo sapiens integrin-binding sialoprotein (IBSP), mRNA [NM_004967]	TATACAGGGTTAGCTGCAATCCAGCTTCCCAAGAAGGCTGGGGATATAACAAACAAAGCT	bone morphogenetic protein 3
A_33_P3352995	-8.54488	-3.09506	8.54488	down	IFITM5	Homo sapiens interferon induced transmembrane protein 5 (IFITM5), mRNA [NM_001025295]	AGCACCAAGTTTGATGACGCGGACTATGACTGACAGGCTGGGTCCTGATCTGGGGCACTA	radical S-adenosyl methionine domain containing 2
A_33_P3338698	-3.51297	-1.81269	3.51297	down	IHH	Homo sapiens indian hedgehog (IHH), mRNA [NM_002181]	GAAGCCCATGGGAGAATTTTGGGGATGTTTTGGTCTTTTCTTCCTTTTGTAATAAAAATT	alpha-2-HS-glycoprotein
A_24_P397817	-2.28502	-1.1922	2.28502	down	LEP	Homo sapiens leptin (LEP), mRNA [NM_000230]	GCTGAAGGGACCTTGAAGGGTAAAGAAGTTTGATATTAAAGGAGTTAAGAGTAGCAAGTT	lactotransferrin
A_33_P3276053	-10.3707	-3.37444	10.3707	down	LIMD1	UI-HF-BN0-aed-f-06-0-UI.r1 NIH_MGC_50 Homo sapiens cDNA clone IMAGE:3064066 5', mRNA sequence [BU428864]	AAGATAACTCAGGCAGGGTGGACATCACTGGATGGACAAGACTGGTGGGGCTGAGCTTGG	forkhead box C2
A_23_P253958	-5.96162	-2.57571	5.96162	down	LRRC17	Homo sapiens leucine rich repeat containing 17 (LRRC17), transcript variant 2, mRNA [NM_005824]	GCACCACTACAATGTCCATTTTAATGGCCTGGAATGCAAAACGCCTGAAGAATACAAAGG	protein kinase domain containing, cytoplasmic
A_33_P3329522	-7.32783	-2.87339	7.32783	down	LRRC17	Homo sapiens leucine rich repeat containing 17 (LRRC17), transcript variant 1, mRNA [NM_001031692]	GATGTTCATGAGCTGAAGAAATTAAACCTCAGCAGCAATGGCATTGAATTCATCGATCCT	cysteine-rich, angiogenic inducer, 61
A_23_P166848	-12.6839	-3.66493	12.6839	down	LTF	Homo sapiens lactotransferrin (LTF), transcript variant 1, mRNA [NM_002343]	ATATTTGGGACCACAGTATGTCGCAGGCATTACTAATCTGAAAAAGTGCTCAACCTCCCC	parathyroid hormone-like hormone
A_24_P132008	-2.7672	-1.46843	2.7672	down	MSX2	Homo sapiens msh homeobox 2 (MSX2), mRNA [NM_002449]	CTATATCTCACCTTCCCAAAAGACACTGTGTAAGTCCATTTGTTGTATTTTCTTAAAGAG	indian hedgehog
A_23_P87860	-5.18347	-2.37392	5.18347	down	MYF5	Homo sapiens myogenic factor 5 (MYF5), mRNA [NM_005593]	TTCCAGTAATACTATTTCTGATAGGGGGCCATTGATTGAGGGTAGCTTGTTCGAATGCTT	tumor necrosis factor (ligand) superfamily, member 11
A_23_P301942	-8.36281	-3.06399	8.36281	down	NPPC	Homo sapiens natriuretic peptide C (NPPC), mRNA [NM_024409]	TGCAAGAGCACCCCAACGCGCGCAAATACAAAGGAGCCAACAAGAAGGGCTTGTCCAAGG	fibroblast growth factor receptor 2
A_33_P3370202	-13.8518	-3.792	13.8518	down	OSTN	Homo sapiens osteocrin (OSTN), mRNA [NM_198184]	CAAAAAGGCGATTTGGTATCCCCATGGATCGGATTGGTAGAAACCGGCTTTCAAATTCCA	interferon induced transmembrane protein 5
A_33_P3393010	-3.8134	-1.93108	3.8134	down	PKDCC	protein kinase domain containing, cytoplasmic [Source:HGNC Symbol;Acc:HGNC:25123] [ENST00000492861]	TAAAAATAGACAGCTCCAAGGAGAATCCGGGTTAGGGGGTGGCAGCTGGAGGCTTCTTAA	cytochrome P450, family 24, subfamily A, polypeptide 1
A_33_P3393013	-4.24541	-2.0859	4.24541	down	PKDCC	protein kinase domain containing, cytoplasmic [Source:HGNC Symbol;Acc:HGNC:25123] [ENST00000485578]	CGCACAGGCTGACTCAGCCACCGGCCAAAGGGTTCAAAAAAGAAGCAAGACTTAAAGGAT	bone morphogenetic protein 8b
A_23_P2271	-2.61448	-1.38652	2.61448	down	PTHLH	Homo sapiens parathyroid hormone-like hormone (PTHLH), transcript variant 1, mRNA [NM_198965]	AGCAGGAAAAGAAAAAACGGCGAACTCGCTCTGCCTGGTTAGACTCTGGAGTGACTGGGA	tumor necrosis factor receptor superfamily, member 11a, NFKB activator
A_32_P216566	-3.45683	-1.78945	3.45683	down	RIPPLY2	Homo sapiens ripply transcriptional repressor 2 (RIPPLY2), transcript variant 1, mRNA [NM_001009994]	TCAAGCCACAATTTCATTTTATGAAGATTCTGATAGCGAAGATGAAATTGAGGATCTGAC	SRY (sex determining region Y)-box 2
A_33_P3226420	-8.51454	-3.08993	8.51454	down	RSAD2	radical S-adenosyl methionine domain containing 2 [Source:HGNC Symbol;Acc:HGNC:30908] [ENST00000474872]	GCAGTAATTCTCACCAATTAGGAAGCATCTTAGAAAAGCATTGGATTTCCTCTAGTTAAA	glycosylphosphatidylinositol specific phospholipase D1
A_23_P430930	-3.12833	-1.64539	3.12833	down	RSPO2	Homo sapiens R-spondin 2 (RSPO2), transcript variant 1, mRNA [NM_178565]	GCCACATATGAATGTTGTATACAACTTTAGGGTTTACATTTAATCCTGAAGTGTTACCTC	GLI family zinc finger 2
A_23_P78867	-6.61924	-2.72667	6.61924	down	RYR1	Homo sapiens ryanodine receptor 1 (skeletal) (RYR1), transcript variant 1, mRNA [NM_000540]	GAGTCTTATGTCTGGAAGATGTACCAAGAGAGATGTTGGGATTTCTTCCCAGCTGGTGAT	bone morphogenetic protein 7
A_24_P261169	-2.02417	-1.01733	2.02417	down	SEMA4D	Homo sapiens sema domain, immunoglobulin domain (Ig), transmembrane domain (TM) and short cytoplasmic domain, (semaphorin) 4D (SEMA4D), transcript variant 1, mRNA [NM_006378]	AACTTCCTTTTGCTAAATGCATTCTTTCTGCTTTTAGAAATGTAGACATAAACACTCCCC	cytochrome P450, family 24, subfamily A, polypeptide 1
A_23_P106389	-2.27254	-1.18431	2.27254	down	SEMA7A	Homo sapiens semaphorin 7A, GPI membrane anchor (John Milton Hagen blood group) (SEMA7A), transcript variant 1, mRNA [NM_003612]	GCCTTGCATGTTTATTGAAGGATGTTTGCTTTCCGGACGGAAGGACGGAAAAAGCTCTAT	leucine rich repeat containing 17
A_23_P111657	-2.95399	-1.56267	2.95399	down	SHH	Homo sapiens sonic hedgehog (SHH), mRNA [NM_000193]	CGCGGGCGCCTACGCGCCGCTCACGGCCCAGGGCACCATTCTCATCAACCGGGTGCTGGC	natriuretic peptide C
A_23_P118571	-3.10452	-1.63437	3.10452	down	SOST	Homo sapiens sclerostin (SOST), mRNA [NM_025237]	ATTCAGTGCCAAGGTCACTTCCAGAATTCAGAGTTGTGATGCTCTCTTCTGACAGCCAAA	bone morphogenetic protein 5
A_23_P401055	-3.89334	-1.96101	3.89334	down	SOX2	Homo sapiens SRY (sex determining region Y)-box 2 (SOX2), mRNA [NM_003106]	TGGCCATGCAGGTTGACACCGTTGGTAATTTATAATAGCTTTTGTTCGATCCCAACTTTC	GNAS complex locus
A_23_P317729	-6.75969	-2.75696	6.75969	down	SP7	Homo sapiens Sp7 transcription factor (SP7), transcript variant 2, mRNA [NM_152860]	AGGGTTTCTCTTGTAATGAAGTCTCTACAAATTGGGTTAGCTACATCTCTGCTAAACAGT	statherin
A_23_P7313	-5.61831	-2.49014	5.61831	down	SPP1	Homo sapiens secreted phosphoprotein 1 (SPP1), transcript variant 1, mRNA [NM_001040058]	TTCCACAGCCATGAATTTCACAGCCATGAAGATATGCTGGTTGTAGACCCCAAAAGTAAG	C-type lectin domain family 5, member A
A_33_P3265783	-5.43301	-2.44175	5.43301	down	STATH	Homo sapiens statherin (STATH), transcript variant 1, mRNA [NM_003154]	CATCTTTCATACCATATCACACTACTACCACTTTTTGAAGAATCATCAAAGAGCAATGCA	bone morphogenetic protein 3
A_23_P314755	-2.7047	-1.43547	2.7047	down	STC1	Homo sapiens stanniocalcin 1 (STC1), mRNA [NM_003155]	AGGCTGACTTCTCTGAATCAGAAAAGCTATTAAAGTTTGTGTGTTGTGTCCATTTTGCAA	GNAS complex locus
A_23_P374695	-11.5238	-3.52655	11.5238	down	TEK	Homo sapiens TEK tyrosine kinase, endothelial (TEK), transcript variant 1, mRNA [NM_000459]	AAAGTTTTAGTTTTGATGAGTTGTGAGTTTACCTTGTATACTGTAGGCACACTTTGCACT	myogenic factor 5
A_33_P3222867	-3.364	-1.75018	3.364	down	THBS3	Homo sapiens mRNA; cDNA DKFZp686J1738 (from clone DKFZp686J1738). [CR933610]	TATCAGGACTCAAGCCTCACCCTATTGTTTGGTACATGGGCTCCTAAAGCACCTTATAAG	alkaline phosphatase, liver/bone/kidney
A_23_P390518	-4.4286	-2.14685	4.4286	down	TNFRSF11A	Homo sapiens tumor necrosis factor receptor superfamily, member 11a, NFKB activator (TNFRSF11A), transcript variant 1, mRNA [NM_003839]	TGTGTCGTTCCTTAAGCAGAACTAAGCTCAGTATGTGACCTTACCCGCTAGGTGGTTAAT	fibroblast growth factor receptor 3
A_23_P99386	-14.986	-3.90555	14.986	down	TNFSF11	Homo sapiens tumor necrosis factor (ligand) superfamily, member 11 (TNFSF11), transcript variant 1, mRNA [NM_003701]	TGAAGTGGAGAGGGTGTCATCTAGCGCAATTGAAGGATCATCTGAAGGGGCAAATTCTTT	cerberus 1, DAN family BMP antagonist
A_33_P3503029	-6.9655	-2.80023	6.9655	down	TNFSF11	Homo sapiens tumor necrosis factor (ligand) superfamily, member 11 (TNFSF11), transcript variant 2, mRNA [NM_033012]	CAACATACTTTGGGGCTTTTAAAGTTCGAGATATAGATTGAGCCCCAGTTTTTGGAGTGT	dentin sialophosphoprotein
A_23_P371824	-3.58854	-1.8434	3.58854	down	TUFT1	Homo sapiens tuftelin 1 (TUFT1), transcript variant 1, mRNA [NM_020127]	TTTCTGTGTCTCAAGACTGGGCTCACATTCTGGCTTTGTCCATAACAATGCTCTGGGATT	protein kinase domain containing, cytoplasmic
A_23_P385690	-3.00955	-1.58955	3.00955	down	WNT3A	Homo sapiens wingless-type MMTV integration site family, member 3A (WNT3A), mRNA [NM_033131]	CTCTGCCTCAAATTCTGCGTTTTTGGTTTTAATGTTATATCTGATGCTGCTATATCCACT	leucine rich repeat containing 17
A_33_P3605352	-2.43875	-1.28614	2.43875	down	WWTR1	WW domain containing transcription regulator 1 [Source:HGNC Symbol;Acc:HGNC:24042] [ENST00000474080]	GAGCGCTTCAACTTAAACAGCTTACGGTTAAAAAGACAAAAAAGAAAGCAAAACTAACCA	calcium-sensing receptor

## Sheet: All
Supplementary Table1: gene expression in ossification process (GO:0001503)
FC: Fold Change; PZ: SDS-patient; CTRL: healthy subject
ProbeName	FC ([PZ]	Log FC ([PZ]	FC (abs) ([PZ]	Regulation	GeneSymbol	Description	Sequence
	vs [CTRL])	vs [CTRL])	vs [CTRL])	([PZ] vs [CTRL])
A_23_P155514	-2.42253	-1.27651	2.42253	down	AHSG	Homo sapiens alpha-2-HS-glycoprotein (AHSG), mRNA [NM_001622]	GATCTACATTAATATCAAGTCTTGACTCCCTACTTCCCGTCATTCCTCACAGGACAGAAG
A_23_P55373	-10.8778	-3.44331	10.8778	down	ALOX15	Homo sapiens arachidonate 15-lipoxygenase (ALOX15), mRNA [NM_001140]	CCCTGGATAAGGAAATTGAGATCCGGAATGCAAAGCTGGACATGCCCTACGAGTACCTGC
A_33_P3361348	-3.83801	-1.94036	3.83801	down	ALOX15	Homo sapiens arachidonate 15-lipoxygenase (ALOX15), mRNA [NM_001140]	GGCTCAGGTCATTGTTGTGGCCACCATGAGGTGCCTGCCGTCGATACATCCTATCTTCAA
A_24_P353619	-6.7748	-2.76018	6.7748	down	ALPL	Homo sapiens alkaline phosphatase, liver/bone/kidney (ALPL), transcript variant 1, mRNA [NM_000478]	GCTACAAGGTGGTGGGCGGTGAACGAGAGAATGTCTCCATGGTGGACTATGCTCACAACA
A_23_P96478	-7.39417	-2.88639	7.39417	down	AMELX	Homo sapiens amelogenin, X-linked (AMELX), transcript variant 2, mRNA [NM_182681]	CTGAATACATTCAAAGAACCATCAAGAAATGGGGACCTGGATTTTATTTGCCTGCCTCCT
A_33_P3286804	-2.6978	-1.43178	2.6978	down	ANO6	Homo sapiens anoctamin 6 (ANO6), transcript variant 3, mRNA [NM_001142679]	GCATTTAAGACCATTAATTTTCCTCTAAATCGTATTTGAGCTGCAACCCACAAGCTTTTA
A_23_P216429	2.66228	1.41266	2.66228	up	ASPN	Homo sapiens asporin (ASPN), transcript variant 1, mRNA [NM_017680]	AAAGCCTTCAGTAAATGTTCATTACCAACTTGATAAATGCTACTCATAAGAGCTGGTTTG
A_23_P215111	-5.30132	-2.40635	5.30132	down	ATP6V0A4	Homo sapiens ATPase, H+ transporting, lysosomal V0 subunit a4 (ATP6V0A4), transcript variant 1, mRNA [NM_020632]	GACTTAACCACGTCAGAGGAAGGACTTTGGCAAGTGATATTGTCTTCATGTGGGGTATTA
A_24_P129417	-2.32701	-1.21848	2.32701	down	BMP1	Homo sapiens bone morphogenetic protein 1 (BMP1), transcript variant 1, mRNA [NM_001199]	CTCCCTGCAGTTTGACTTCTTTGAGACAGAGGGCAATGATGTGTGCAAGTACGACTTCGT
A_33_P3237150	3.14581	1.65343	3.14581	up	BMP2	Homo sapiens bone morphogenetic protein 2 (BMP2), mRNA [NM_001200]	GCTTTTCTTTCCAAGGTTGTGTGTTTGAACACATTTCTCCAAATGTTAAACCTATTTCAG
A_23_P81058	-5.83567	-2.5449	5.83567	down	BMP3	Homo sapiens bone morphogenetic protein 3 (BMP3), mRNA [NM_001201]	GTGCTTAAAGTATACCCTAACATGACAGTAGAGTCTTGCGCTTGCAGATAACCTGGCAAA
A_33_P3316621	-2.91529	-1.54364	2.91529	down	BMP3	Homo sapiens bone morphogenetic protein 3 (BMP3), mRNA [NM_001201]	GCAGTGAAACTGTGAAGGATACTTCACTACCAATGTATAAGCTTTGTTGAATTTGTATCA
A_23_P19723	-6.50322	-2.70115	6.50322	down	BMP5	Homo sapiens bone morphogenetic protein 5 (BMP5), mRNA [NM_021073]	CCACGTACCAAAGCCTTGTTGTGCTCCAACCAAATTAAATGCCATCTCTGTTCTGTACTT
A_23_P154643	-4.79429	-2.26132	4.79429	down	BMP7	Homo sapiens bone morphogenetic protein 7 (BMP7), mRNA [NM_001719]	ACTGTGTCTCCATCTTGACTCAGACAGTTCCTGGAAACACCGGGGCTCTGTTTTTATTTT
A_23_P68487	-9.09732	-3.18544	9.09732	down	BMP7	Homo sapiens bone morphogenetic protein 7 (BMP7), mRNA [NM_001719]	GCGAAAGGAAAATTGACCCGGAAGTTCCTGTAATAAATGTCACAATAAAACGAATGAATG
A_24_P91566	-5.23078	-2.38703	5.23078	down	BMP7	Homo sapiens bone morphogenetic protein 7 (BMP7), mRNA [NM_001719]	CATCGAGAGTTCCGGTTTGATCTTTCCAAGATCCCAGAAGGGGAAGCTGTCACGGCAGCC
A_32_P780862	-4.93481	-2.303	4.93481	down	BMP8B	Homo sapiens bone morphogenetic protein 8b (BMP8B), mRNA [NM_001720]	CAACAGGGAGTCTGACTTGTTCTTTTTGGATCTTCAGACGCTCCGAGCTGGAGACGAGGG
A_33_P3280646	-3.56799	-1.83511	3.56799	down	CASR	Homo sapiens calcium-sensing receptor (CASR), transcript variant 1, mRNA [NM_001178065]	GGATTAAACGAGATAATGTATATAAAGTACTTTAGCCTGGTACCTAGCACACAATAAGCA
A_23_P329798	-4.0572	-2.02049	4.0572	down	CER1	Homo sapiens cerberus 1, DAN family BMP antagonist (CER1), mRNA [NM_005454]	TCATCCAGCCGATAGATGGAATGAAAATGGAGAAATCTCCTCTTCGGGAAGAAGCCAAGA
A_23_P502047	4.40641	2.1396	4.40641	up	CHRD	Homo sapiens chordin (CHRD), mRNA [NM_003741]	TTGGGATTTTTAATTTATCTTCACTCAGCACCAAGGGCCCCCGACACTCCACTCCTGCTG
A_23_P159893	-8.45841	-3.08039	8.45841	down	CHRDL1	Homo sapiens chordin-like 1 (CHRDL1), transcript variant 3, mRNA [NM_145234]	TATATGTGGGAGGAGGAGGGATAGAACATCACAACACTGCTCTAGTTTCTTGGAGAATCA
A_23_P13548	8.65221	3.11307	8.65221	up	CHRDL2	chordin-like 2 [Source:HGNC Symbol;Acc:HGNC:24168] [ENST00000376332]	GACCTAACAGTTGCAGATATGAGCTGTATAATTGTTGTTATTATATATTAATAAATAAGA
A_24_P335202	9.74831	3.28515	9.74831	up	CHRDL2	chordin-like 2 [Source:HGNC Symbol;Acc:HGNC:24168] [ENST00000534276]	CTTTGCCCTGGAACACGAGGCCTCGGACTTGGTGGAGATCTACCTCTGGAAGCTGGTAAA
A_23_P69497	-5.54907	-2.47225	5.54907	down	CLEC3B	Homo sapiens C-type lectin domain family 3, member B (CLEC3B), mRNA [NM_003278]	TCCTCTCCGTGCGCTTGGAGCCTCTTTTTGCAAATAAAGTTGGTGCAGCTTCGCGGAGAG
A_23_P304356	-6.11459	-2.61226	6.11459	down	CLEC5A	Homo sapiens C-type lectin domain family 5, member A (CLEC5A), transcript variant 1, mRNA [NM_013252]	AAGATCAGGAAATGTAGACATCTAGTGATTTCTTTAGTAGACAGTTTAATTTCCCCCAAG
A_33_P3274731	-10.4992	-3.39221	10.4992	down	CLTC	Homo sapiens clathrin, heavy chain (Hc) (CLTC), transcript variant 2, mRNA [NM_001288653]	ATGGGTCAGGGAAGGTGAACATGAAACACTGCACAGTAGGTTGTATCAATGCTATAAAAC
A_23_P500464	-2.90243	-1.53726	2.90243	down	COL2A1	Homo sapiens collagen, type II, alpha 1 (COL2A1), transcript variant 1, mRNA [NM_001844]	TGCAAAATAAAATCTCGGTGTTCTATTTATTTATTGTCTTCCTGTAAGACCTTCGGGTCA
A_23_P33196	-3.28154	-1.71437	3.28154	down	COL5A2	Homo sapiens collagen, type V, alpha 2 (COL5A2), mRNA [NM_000393]	TTGTTCACTGTTCCTCTGTCATACTGTATCTGGAATGCTTTGTAATACTTGCATGCTTCT
A_33_P3354935	3.18289	1.67034	3.18289	up	CSF1	Homo sapiens colony stimulating factor 1 (macrophage) (CSF1), transcript variant 4, mRNA [NM_172212]	GCTCTTTTCAGTCATGCTCCTCCTGCTCTTTTGTATTTGGCTAATAGTATATCAATTTGC
A_23_P19663	-3.31168	-1.72757	3.31168	down	CTGF	Homo sapiens connective tissue growth factor (CTGF), mRNA [NM_001901]	TGGAACTACATTAGTACACAGCACCAGAATGTATATTAAGGTGTGGCTTTAGGAGCAGTG
A_23_P111888	2.28838	1.19433	2.28838	up	CTHRC1	Homo sapiens collagen triple helix repeat containing 1 (CTHRC1), transcript variant 1, mRNA [NM_138455]	CAAAGATGCGTTCAAATAGTGCTCTAAGAGTTTTGTTCAGTGGCTCACTTCGGCTAAAAT
A_23_P34744	13.9498	3.80217	13.9498	up	CTSK	Homo sapiens cathepsin K (CTSK), mRNA [NM_000396]	ACCCTAGAGGACTAGGGTAATCTGACTTCTCACTTCCTAAGTTCCCTTCTATATCCTCAA
A_23_P28815	-6.80547	-2.76669	6.80547	down	CYP24A1	Homo sapiens cytochrome P450, family 24, subfamily A, polypeptide 1 (CYP24A1), transcript variant 1, mRNA [NM_000782]	AACAGCTAAATTTTCTGGGGCTGGGAGTAATACTGACAATCCATTTACTGTAGCTCTGCT
A_33_P3369401	-5.85633	-2.55	5.85633	down	CYP24A1	Homo sapiens cytochrome P450, family 24, subfamily A, polypeptide 1 (CYP24A1), transcript variant 1, mRNA [NM_000782]	GAAAAAGAATGTGCATTGGTCGCCGATTAGCAGAGCTTCAACTGCATTTGGCTCTTTGTT
A_23_P46429	-2.10563	-1.07425	2.10563	down	CYR61	Homo sapiens cysteine-rich, angiogenic inducer, 61 (CYR61), mRNA [NM_001554]	GGAGCACATGTTACTGCTTCATTTTGGAGCTTGTGGAGTTGATGACTTTCTGTTTTCTGT
A_23_P98645	6.56978	2.71585	6.56978	up	DCHS1	Homo sapiens dachsous cadherin-related 1 (DCHS1), mRNA [NM_003737]	GTTGCTCACTGACCTGTGACCAGGTCCAATGTGGGGAGAAATATGAAGGAGGTAGCAGCC
A_33_P3235147	-3.19702	-1.67673	3.19702	down	DLX5	Homo sapiens distal-less homeobox 5 (DLX5), mRNA [NM_005221]	GGACACTTTCAATGGTGCCTTGAAATCTATGACCTCAACTTTTCAAAAGACTTTTTTCAA
A_23_P133153	-16.2136	-4.01913	16.2136	down	DMP1	Homo sapiens dentin matrix acidic phosphoprotein 1 (DMP1), transcript variant 1, mRNA [NM_004407]	TGGGTCAGGAAGAGTGGGAGAAAGAAATTCCTCTTTACGTAGATACTTTTTAGCTTTATT
A_23_P373541	-5.25044	-2.39244	5.25044	down	DSPP	Homo sapiens dentin sialophosphoprotein (DSPP), mRNA [NM_014208]	GTAAACAAAAACAACTGGGGGAATCAAATCAAACAGTTGGATTCAGAACCAAGACCTAAC
A_33_P3243028	-3.62346	-1.85737	3.62346	down	DSPP	Homo sapiens dentin sialophosphoprotein (DSPP), mRNA [NM_014208]	ATAGTAGTGATAGCAGTGACAGCAGTGACAGCAGCGACAGCAGTGACAGCAGCGACAGCA
A_23_P151851	-2.02589	-1.01855	2.02589	down	DUOX2	Homo sapiens dual oxidase 2 (DUOX2), mRNA [NM_014080]	GTCCTACTAAATATACTCTTTTGAGACTGGCCTCTTTTACTCACCATAATGCCTTTGTAA
A_23_P160559	2.30076	1.20211	2.30076	up	ECM1	Homo sapiens extracellular matrix protein 1 (ECM1), transcript variant 1, mRNA [NM_004425]	GATGAACAGGTCAACTGCTTCAACATCAATTATCTGAGGAACGTGGCTCTAGTGTCTGGA
A_23_P215790	2.99791	1.58396	2.99791	up	EGFR	Homo sapiens epidermal growth factor receptor (EGFR), transcript variant 1, mRNA [NM_005228]	TATCAAGGAAGAAATGGTTCAGAAAATATTTTCAGCCTACAGTTATGTTCAGTCACACAC
A_33_P3351944	2.38537	1.25422	2.38537	up	EGFR	Homo sapiens epidermal growth factor receptor (EGFR), transcript variant 3, mRNA [NM_201283]	GGAAATCAGTGTTTTAGAGAGAGAACTTTTCGACATATTTCCTGTTCCCTTGGAATAAAA
A_33_P3351955	2.2682	1.18155	2.2682	up	EGFR	Homo sapiens epidermal growth factor receptor (EGFR), transcript variant 2, mRNA [NM_201282]	AGAACTCTGAGTGCATACAGTGCCACCCAGAGTGCCTGCCTCAGGCCATGAACATCACCT
A_23_P149281	-2.12427	-1.08696	2.12427	down	EPHA2	Homo sapiens EPH receptor A2 (EPHA2), mRNA [NM_004431]	GCCGGCTACACTGCCATCGAGAAGGTGGTGCAGATGACCAACGACGACATCAAGAGGATT
A_23_P18649	2.08192	1.05791	2.08192	up	FAT4	Homo sapiens FAT atypical cadherin 4 (FAT4), transcript variant 1, mRNA [NM_001291303]	CCTTTACCATTGCAGAAAAGAACTTGTGCTTTCCCAGTGGCGTATGTGTATTGTTTCAAC
A_33_P3348719	2.19118	1.13171	2.19118	up	FGF9	Homo sapiens fibroblast growth factor 9 (FGF9), mRNA [NM_002010]	AAATGGCTGCCTTCTGGTGTTTTTATTCTATTTCATCTCATTAACACTACAACCTTGTGT
A_33_P3348714	6.4958	2.69951	6.4958	up	FGF9	Homo sapiens fibroblast growth factor 9 (FGF9), mRNA [NM_002010]	ATCACATCAGCTCCACTGTTGCCAAACTTTGTCGCATGCATAATGTATGATGGAGGCTTG
A_24_P206624	2.90588	1.53898	2.90588	up	FGFR2	Homo sapiens fibroblast growth factor receptor 2 (FGFR2), transcript variant 2, mRNA [NM_022970]	AGAGACCAACGTTCAAGCAGTTGGTAGAAGACTTGGATCGAATTCTCACTCTCACAACCA
A_23_P202334	11.983	3.58292	11.983	up	FGFR2	Homo sapiens fibroblast growth factor receptor 2 (FGFR2), transcript variant 2, mRNA [NM_022970]	CAGCTGGCCTTCTGCTTCTGAGTTGCACATTAATCAGATTAGCCTGATTCTCTTCAGTGA
A_23_P303145	-4.84622	-2.27686	4.84622	down	FGFR2	fibroblast growth factor receptor 2 [Source:HGNC Symbol;Acc:HGNC:3689] [ENST00000359354]	AAGTGGACGTGGTATGAAATGTCTGACATTTTGGAAGCTGAGATTACTCTGAAAATGTTA
A_23_P500501	4.36335	2.12544	4.36335	up	FGFR3	Homo sapiens fibroblast growth factor receptor 3 (FGFR3), transcript variant 1, mRNA [NM_000142]	TGCTACCTTTCAAAGCTTGGAGGGAAGCCGTGAATTCAGTTGGTTCGTTCTGTACTGTTA
A_23_P212830	-6.29205	-2.65353	6.29205	down	FGFR3	Homo sapiens fibroblast growth factor receptor 3 (FGFR3), transcript variant 1, mRNA [NM_000142]	CACTCCCCGGCATGAGACTCAGTGCAGATGGAGAGACAGCTACACAGAGCTTTGGTCTGT
A_33_P3302295	-2.82405	-1.49777	2.82405	down	FOXC2	Homo sapiens forkhead box C2 (MFH-1, mesenchyme forkhead 1) (FOXC2), mRNA [NM_005251]	AAACTTTCCCCAACGTGCGGGAGATGTTCAACTCCCACCGGCTGGGGATTGAGAACTCGA
A_24_P38276	3.20056	1.67832	3.20056	up	FZD1	Homo sapiens frizzled class receptor 1 (FZD1), mRNA [NM_003505]	AAATGCCGGTACTTAGGACCTAAATTTATCTATGTCTGTCATACGCTAAAATGATATTGG
A_23_P46755	-4.8372	-2.27417	4.8372	down	GDF2	Homo sapiens growth differentiation factor 2 (GDF2), mRNA [NM_016204]	ACACCCATCATTGTATGTTATTTCCCACAACCCAGTTGGAGGGGCATGGCTTCCAATTTA
A_23_P105251	-4.5637	-2.19021	4.5637	down	GLI1	Homo sapiens GLI family zinc finger 1 (GLI1), transcript variant 1, mRNA [NM_005269]	ATGTATAGTCTGTATACGTTTTGAGGAGAAATTTGATAATGACACTGTTTCCTGATAATA
A_33_P3358469	-7.69674	-2.94425	7.69674	down	GLI2	Homo sapiens GLI family zinc finger 2 (GLI2), mRNA [NM_005270]	ACATGCGACACCAGGAAGGAAGGTACCATTACGAGCCTCATTCTGTCCACGGTGTGCACG
A_24_P168581	-7.6253	-2.93079	7.6253	down	GNAS	Homo sapiens GNAS complex locus (GNAS), transcript variant 2, mRNA [NM_001077490]	AAGAAACGCAGTAAGCTCATCGACAAACAACTCCAGGACGAAAAGATGGGCTACATGTGT
A_24_P53595	-15.8203	-3.9837	15.8203	down	GNAS	Homo sapiens GNAS complex locus (GNAS), transcript variant 4, mRNA [NM_016592]	TAGAGTACGAGGAAGAGTTCGACTACGAGACCGAGAGCGAGACCGAGTCCGAAATCGAGT
A_33_P3326634	-6.98197	-2.80363	6.98197	down	GPC3	Homo sapiens glypican 3 (GPC3), transcript variant 1, mRNA [NM_001164617]	AGATGAGTGCATTGGAGGCTCTGGTGATGGAATGATAAAAGTGAAGAATCAGCTCCGCTT
A_33_P3375466	-3.22094	-1.68748	3.22094	down	GPLD1	glycosylphosphatidylinositol specific phospholipase D1 [Source:HGNC Symbol;Acc:HGNC:4459] [ENST00000486892]	CATTCGGCTGGTGATTTTGGTACTGTTTATTTACATTTGCTAAATTTTCTCGTGGTATAG
A_33_P3375467	-7.22691	-2.85338	7.22691	down	GPLD1	Homo sapiens glycosylphosphatidylinositol specific phospholipase D1 (GPLD1), mRNA [NM_001503]	AACTGGTAGCTTTCTTGTTTGGAATTACTTCTCACATGGCGGCAGATGTCAGCTGGCATA
A_23_P378416	2.95823	1.56474	2.95823	up	GPM6B	Homo sapiens glycoprotein M6B (GPM6B), transcript variant 2, mRNA [NM_001001996]	TGATTGCCTGATAACCAGTTTCAATGATGAAAATGAAAACAAGTGCTGAAGATGAAATGG
A_23_P134426	6.60251	2.72301	6.60251	up	GPNMB	Homo sapiens glycoprotein (transmembrane) nmb (GPNMB), transcript variant 1, mRNA [NM_001005340]	ACCAGGCATGATGCTGAGTGACACTCTTGTGTATATTTCCAAATTTTTGTACAGTCGCTG
A_24_P933908	2.82734	1.49944	2.82734	up	GPNMB	Homo sapiens glycoprotein (transmembrane) nmb, mRNA (cDNA clone IMAGE:3345861), complete cds. [BC011595]	TTTTTTCTACCTAAAACCATAACAAGAAAAAATGCTAACACTTATTTATTTGAATGGCAC
A_23_P144549	-3.30005	-1.72249	3.30005	down	IBSP (BSP)	Homo sapiens integrin-binding sialoprotein (IBSP), mRNA [NM_004967]	TATACAGGGTTAGCTGCAATCCAGCTTCCCAAGAAGGCTGGGGATATAACAAACAAAGCT
A_33_P3423941	16.9347	4.08191	16.9347	up	IFITM1	Homo sapiens interferon induced transmembrane protein 1 (IFITM1), mRNA [NM_003641]	GGCTCTGTGACAGTCTACCATATTATGTTACAGATAATACAGGAAAAACGGGGTTACTAG
A_23_P72737	15.2039	3.92637	15.2039	up	IFITM1	Homo sapiens interferon induced transmembrane protein 1 (IFITM1), mRNA [NM_003641]	ATACAGCAGTTTATACCCACACACCTGTCTACAGTGTCATTCAATAAAGTGCACGTGCTT
A_33_P3352995	-8.54488	-3.09506	8.54488	down	IFITM5	Homo sapiens interferon induced transmembrane protein 5 (IFITM5), mRNA [NM_001025295]	AGCACCAAGTTTGATGACGCGGACTATGACTGACAGGCTGGGTCCTGATCTGGGGCACTA
A_23_P421379	3.36408	1.75021	3.36408	up	IGF2	Homo sapiens insulin-like growth factor 2 (IGF2), transcript variant 1, mRNA [NM_000612]	TGCTTCCGGACAACTTCCCCAGATACCCCGTGGGCAAGTTCTTCCAATATGACACCTGGA
A_23_P150609	3.7773	1.91735	3.7773	up	IGF2	Homo sapiens insulin-like growth factor 2 (IGF2), transcript variant 1, mRNA [NM_000612]	CTCAACTCAGCTCCTTTAACGCTAATATTTCCGGCAAAATCCCATGCTTGGGTTTTGTCT
A_33_P3338698	-3.51297	-1.81269	3.51297	down	IHH	Homo sapiens indian hedgehog (IHH), mRNA [NM_002181]	GAAGCCCATGGGAGAATTTTGGGGATGTTTTGGTCTTTTCTTCCTTTTGTAATAAAAATT
A_24_P192727	3.02786	1.5983	3.02786	up	KAZALD1	Kazal-type serine peptidase inhibitor domain 1 [Source:HGNC Symbol;Acc:HGNC:25460] [ENST00000465807]	AAGAGGCGACATCTCTGGCAAGTTGGGAGTACAGGAAGTAGCGAAGGAGTGCCATCTGGT
A_23_P421011	5.72973	2.51847	5.72973	up	KAZALD1	Homo sapiens Kazal-type serine peptidase inhibitor domain 1 (KAZALD1), mRNA [NM_030929]	TCGAGATCTTATACCACTCTGTATTGGACAAAGGCTAGCACAGGGCTAGGCACCAATAAA
A_24_P20630	2.93125	1.55152	2.93125	up	LEF1	Homo sapiens lymphoid enhancer-binding factor 1 (LEF1), transcript variant 1, mRNA [NM_016269]	GCCCAAAACTGTCATCCTAACGTTTGTCATTCCAGTTTGAGTTAATGTGCTGAGCATTTT
A_24_P397817	-2.28502	-1.1922	2.28502	down	LEP	Homo sapiens leptin (LEP), mRNA [NM_000230]	GCTGAAGGGACCTTGAAGGGTAAAGAAGTTTGATATTAAAGGAGTTAAGAGTAGCAAGTT
A_33_P3276053	-10.3707	-3.37444	10.3707	down	LIMD1	UI-HF-BN0-aed-f-06-0-UI.r1 NIH_MGC_50 Homo sapiens cDNA clone IMAGE:3064066 5', mRNA sequence [BU428864]	AAGATAACTCAGGCAGGGTGGACATCACTGGATGGACAAGACTGGTGGGGCTGAGCTTGG
A_23_P1505	2.243	1.16543	2.243	up	LRP5	Homo sapiens low density lipoprotein receptor-related protein 5 (LRP5), transcript variant 1, mRNA [NM_002335]	TGGAAGGCCAGCAAGTACTACCTGGATTTGAACTCGGACTCAGACCCCTATCCACCCCCA
A_23_P253958	-5.96162	-2.57571	5.96162	down	LRRC17	Homo sapiens leucine rich repeat containing 17 (LRRC17), transcript variant 2, mRNA [NM_005824]	GCACCACTACAATGTCCATTTTAATGGCCTGGAATGCAAAACGCCTGAAGAATACAAAGG
A_33_P3329522	-7.32783	-2.87339	7.32783	down	LRRC17	Homo sapiens leucine rich repeat containing 17 (LRRC17), transcript variant 1, mRNA [NM_001031692]	GATGTTCATGAGCTGAAGAAATTAAACCTCAGCAGCAATGGCATTGAATTCATCGATCCT
A_23_P166848	-12.6839	-3.66493	12.6839	down	LTF	Homo sapiens lactotransferrin (LTF), transcript variant 1, mRNA [NM_002343]	ATATTTGGGACCACAGTATGTCGCAGGCATTACTAATCTGAAAAAGTGCTCAACCTCCCC
A_24_P82106	2.67105	1.41741	2.67105	up	MMP14	Homo sapiens matrix metallopeptidase 14 (membrane-inserted) (MMP14), mRNA [NM_004995]	GGACTGCCAAGCCACCCTAAGACCTTGGGAGGAAAACTCAGAGAGGGTCTTCGTTGCTCA
A_33_P3237135	2.2584	1.1753	2.2584	up	MMP2	Homo sapiens matrix metallopeptidase 2 (gelatinase A, 72kDa gelatinase, 72kDa type IV collagenase) (MMP2), transcript variant 1, mRNA [NM_004530]	GCACTTTTCACGTGTCACCTATTTTAACCTTTCCAACCACATAAATAAAAAAGGCCATTA
A_23_P40174	2.38494	1.25395	2.38494	up	MMP9	Homo sapiens matrix metallopeptidase 9 (gelatinase B, 92kDa gelatinase, 92kDa type IV collagenase) (MMP9), mRNA [NM_004994]	TGGAGGTGGGCTGGGCCCTCTCTTCTCACCTTTGTTTTTTGTTGGAGTGTTTCTAATAAA
A_24_P132008	-2.7672	-1.46843	2.7672	down	MSX2	Homo sapiens msh homeobox 2 (MSX2), mRNA [NM_002449]	CTATATCTCACCTTCCCAAAAGACACTGTGTAAGTCCATTTGTTGTATTTTCTTAAAGAG
A_23_P87860	-5.18347	-2.37392	5.18347	down	MYF5	Homo sapiens myogenic factor 5 (MYF5), mRNA [NM_005593]	TTCCAGTAATACTATTTCTGATAGGGGGCCATTGATTGAGGGTAGCTTGTTCGAATGCTT
A_23_P23783	2.22031	1.15076	2.22031	up	MYOC	Homo sapiens myocilin, trabecular meshwork inducible glucocorticoid response (MYOC), mRNA [NM_000261]	ATGCATTTACTACAGTTGGCTTCTAATGCTTCAGATAGAATACAGTTGGGTCTCACATAA
A_33_P3391796	2.35979	1.23866	2.35979	up	NOG	Homo sapiens noggin (NOG), mRNA [NM_005450]	GCACTGTTTAACTGTGTAGGAATGTATATGTGTGTGTATATACGGTCCCAGTTTTAATTT
A_23_P301942	-8.36281	-3.06399	8.36281	down	NPPC	Homo sapiens natriuretic peptide C (NPPC), mRNA [NM_024409]	TGCAAGAGCACCCCAACGCGCGCAAATACAAAGGAGCCAACAAGAAGGGCTTGTCCAAGG
A_33_P3370202	-13.8518	-3.792	13.8518	down	OSTN	Homo sapiens osteocrin (OSTN), mRNA [NM_198184]	CAAAAAGGCGATTTGGTATCCCCATGGATCGGATTGGTAGAAACCGGCTTTCAAATTCCA
A_33_P3242733	3.4962	1.80579	3.4962	up	PKDCC	Homo sapiens protein kinase domain containing, cytoplasmic (PKDCC), mRNA [NM_138370]	ATATGTGAAGGCCTCTGGCTGACCTATCTGAGGGCTCGGCTGACCAGCTGACTATCCTCA
A_32_P112493	3.15515	1.65771	3.15515	up	PKDCC	Homo sapiens protein kinase domain containing, cytoplasmic (PKDCC), mRNA [NM_138370]	GTGAGTTTACCAGCCTAGCTATGGGACTGCTGGCTCCTAGTCCAGGAATCATGGGGGTAT
A_33_P3393010	-3.8134	-1.93108	3.8134	down	PKDCC	protein kinase domain containing, cytoplasmic [Source:HGNC Symbol;Acc:HGNC:25123] [ENST00000492861]	TAAAAATAGACAGCTCCAAGGAGAATCCGGGTTAGGGGGTGGCAGCTGGAGGCTTCTTAA
A_33_P3393013	-4.24541	-2.0859	4.24541	down	PKDCC	protein kinase domain containing, cytoplasmic [Source:HGNC Symbol;Acc:HGNC:25123] [ENST00000485578]	CGCACAGGCTGACTCAGCCACCGGCCAAAGGGTTCAAAAAAGAAGCAAGACTTAAAGGAT
A_23_P167030	2.77251	1.47119	2.77251	up	PTH1R	Homo sapiens parathyroid hormone 1 receptor (PTH1R), transcript variant 1, mRNA [NM_000316]	GCAAGTCCAGATGCACTATGAGATGCTCTTCAACTCCTTCCAGGGATTTTTTGTCGCAAT
A_23_P2271	-2.61448	-1.38652	2.61448	down	PTHLH	Homo sapiens parathyroid hormone-like hormone (PTHLH), transcript variant 1, mRNA [NM_198965]	AGCAGGAAAAGAAAAAACGGCGAACTCGCTCTGCCTGGTTAGACTCTGGAGTGACTGGGA
A_24_P870620	9.14892	3.1936	9.14892	up	PTN	Homo sapiens pleiotrophin (PTN), mRNA [NM_002825]	CACTCGGACTGGAGCTGAGTGCAAGCCCATGAAGACCCAGAGATGTAAGATCCCCTGCAA
A_32_P216566	-3.45683	-1.78945	3.45683	down	RIPPLY2	Homo sapiens ripply transcriptional repressor 2 (RIPPLY2), transcript variant 1, mRNA [NM_001009994]	TCAAGCCACAATTTCATTTTATGAAGATTCTGATAGCGAAGATGAAATTGAGGATCTGAC
A_33_P3226420	-8.51454	-3.08993	8.51454	down	RSAD2	radical S-adenosyl methionine domain containing 2 [Source:HGNC Symbol;Acc:HGNC:30908] [ENST00000474872]	GCAGTAATTCTCACCAATTAGGAAGCATCTTAGAAAAGCATTGGATTTCCTCTAGTTAAA
A_23_P430930	-3.12833	-1.64539	3.12833	down	RSPO2	Homo sapiens R-spondin 2 (RSPO2), transcript variant 1, mRNA [NM_178565]	GCCACATATGAATGTTGTATACAACTTTAGGGTTTACATTTAATCCTGAAGTGTTACCTC
A_23_P78867	-6.61924	-2.72667	6.61924	down	RYR1	Homo sapiens ryanodine receptor 1 (skeletal) (RYR1), transcript variant 1, mRNA [NM_000540]	GAGTCTTATGTCTGGAAGATGTACCAAGAGAGATGTTGGGATTTCTTCCCAGCTGGTGAT
A_33_P3364205	-2.23797	-1.16219	2.23797	down	SBDSP1	Homo sapiens Shwachman-Bodian-Diamond syndrome pseudogene 1 (SBDSP1), transcript variant 3, non-coding RNA [NR_001588]	AGAGAGGAGGTTTGCCTGTGATTTCCTAATTATCGCTAGGGCCAAGGTGGGATTTGTAAA
A_24_P261169	-2.02417	-1.01733	2.02417	down	SEMA4D	Homo sapiens sema domain, immunoglobulin domain (Ig), transmembrane domain (TM) and short cytoplasmic domain, (semaphorin) 4D (SEMA4D), transcript variant 1, mRNA [NM_006378]	CGCGGGCGCCTACGCGCCGCTCACGGCCCAGGGCACCATTCTCATCAACCGGGTGCTGGC
A_23_P106389	-2.27254	-1.18431	2.27254	down	SEMA7A	Homo sapiens semaphorin 7A, GPI membrane anchor (John Milton Hagen blood group) (SEMA7A), transcript variant 1, mRNA [NM_003612]	ATTCAGTGCCAAGGTCACTTCCAGAATTCAGAGTTGTGATGCTCTCTTCTGACAGCCAAA
A_23_P10121	14.3829	3.84628	14.3829	up	SFRP1	Homo sapiens secreted frizzled-related protein 1 (SFRP1), mRNA [NM_003012]	TGGCCATGCAGGTTGACACCGTTGGTAATTTATAATAGCTTTTGTTCGATCCCAACTTTC
A_23_P111657	-2.95399	-1.56267	2.95399	down	SHH	Homo sapiens sonic hedgehog (SHH), mRNA [NM_000193]	AGGGTTTCTCTTGTAATGAAGTCTCTACAAATTGGGTTAGCTACATCTCTGCTAAACAGT
A_23_P118571	-3.10452	-1.63437	3.10452	down	SOST	Homo sapiens sclerostin (SOST), mRNA [NM_025237]	TTCCACAGCCATGAATTTCACAGCCATGAAGATATGCTGGTTGTAGACCCCAAAAGTAAG
A_23_P401055	-3.89334	-1.96101	3.89334	down	SOX2	Homo sapiens SRY (sex determining region Y)-box 2 (SOX2), mRNA [NM_003106]	CATCTTTCATACCATATCACACTACTACCACTTTTTGAAGAATCATCAAAGAGCAATGCA
A_23_P317729	-6.75969	-2.75696	6.75969	down	SP7 (OSX)	Homo sapiens Sp7 transcription factor (SP7), transcript variant 2, mRNA [NM_152860]	AGGCTGACTTCTCTGAATCAGAAAAGCTATTAAAGTTTGTGTGTTGTGTCCATTTTGCAA
A_23_P7313	-5.61831	-2.49014	5.61831	down	SPP1 (OPN)	Homo sapiens secreted phosphoprotein 1 (SPP1), transcript variant 1, mRNA [NM_001040058]	AAAGTTTTAGTTTTGATGAGTTGTGAGTTTACCTTGTATACTGTAGGCACACTTTGCACT
A_33_P3265783	-5.43301	-2.44175	5.43301	down	STATH	Homo sapiens statherin (STATH), transcript variant 1, mRNA [NM_003154]	TATCAGGACTCAAGCCTCACCCTATTGTTTGGTACATGGGCTCCTAAAGCACCTTATAAG
A_23_P314755	-2.7047	-1.43547	2.7047	down	STC1	Homo sapiens stanniocalcin 1 (STC1), mRNA [NM_003155]	ACCTCTGCACAGCTCTCCAGGTGCTGAGATATAATGCACCAGCACAATAAACCTTTATTC
A_23_P374695	-11.5238	-3.52655	11.5238	down	TEK	Homo sapiens TEK tyrosine kinase, endothelial (TEK), transcript variant 1, mRNA [NM_000459]	TGTGTCGTTCCTTAAGCAGAACTAAGCTCAGTATGTGACCTTACCCGCTAGGTGGTTAAT
A_33_P3222867	-3.364	-1.75018	3.364	down	THBS3	Homo sapiens mRNA; cDNA DKFZp686J1738 (from clone DKFZp686J1738). [CR933610]	TGAAGTGGAGAGGGTGTCATCTAGCGCAATTGAAGGATCATCTGAAGGGGCAAATTCTTT
A_33_P3395605	5.32244	2.41209	5.32244	up	TMEM119	Homo sapiens transmembrane protein 119 (TMEM119), mRNA [NM_181724]	CAACATACTTTGGGGCTTTTAAAGTTCGAGATATAGATTGAGCCCCAGTTTTTGGAGTGT
A_23_P390518	-4.4286	-2.14685	4.4286	down	TNFRSF11A	Homo sapiens tumor necrosis factor receptor superfamily, member 11a, NFKB activator (TNFRSF11A), transcript variant 1, mRNA [NM_003839]	TTTCTGTGTCTCAAGACTGGGCTCACATTCTGGCTTTGTCCATAACAATGCTCTGGGATT
A_23_P99386	-14.986	-3.90555	14.986	down	TNFSF11	Homo sapiens tumor necrosis factor (ligand) superfamily, member 11 (TNFSF11), transcript variant 1, mRNA [NM_003701]	AAGCTGAGCAAGATTCAGACCCTCAAGCTGGCGGCCAGGTACATCGACTTCCTCTACCAG
A_33_P3503029	-6.9655	-2.80023	6.9655	down	TNFSF11	Homo sapiens tumor necrosis factor (ligand) superfamily, member 11 (TNFSF11), transcript variant 2, mRNA [NM_033012]	GCTGGATAACTAAAAATAAAAATATATGCCAAAGATTTTCTTGGAAATTAGAAGAGCAAA
A_23_P371824	-3.58854	-1.8434	3.58854	down	TUFT1	Homo sapiens tuftelin 1 (TUFT1), transcript variant 1, mRNA [NM_020127]	ACTTTCACGCCGCTATTCTTTTCCTTTCTCCGTGATTGCTTGGCTAGCCATTTTAAAAAA
A_33_P3414591	4.69254	2.23037	4.69254	up	TWIST1	Homo sapiens twist family bHLH transcription factor 1 (TWIST1), mRNA [NM_000474]	AACCTTCACCAAGGTCTTGGAACATGAAGCAGAGACTCTGGTGCTGACTCTATCATTTGA
A_23_P71073	2.53599	1.34255	2.53599	up	TWIST1	Homo sapiens twist family bHLH transcription factor 1 (TWIST1), mRNA [NM_000474]	TACTTTCACGCCGCTATTCTTTTCCTTTCTCCGTGATTGCTTGGCTAGCCATTTAAAAAA
A_23_P21324	3.92723	1.97351	3.92723	up	TWIST2	Homo sapiens twist family bHLH transcription factor 2 (TWIST2), transcript variant 1, mRNA [NM_001271893]	TTTGGGGAAAGGCGAATCCACTCATACATCTTGGAGTTGTTTTTTCAAGTTCAGAAAATG
A_19_P00322910	2.37767	1.24955	2.37767	up	TWIST2	Homo sapiens twist family bHLH transcription factor 2 (TWIST2), transcript variant 2, mRNA [NM_057179]	TTTGCTTTTTCTTCCTTTGGGATGTGGAAGCTACAGAAATATTTATAAAACATAGCTTTT
A_19_P00809039	3.96598	1.98768	3.96598	up	TWIST2	Homo sapiens twist family bHLH transcription factor 2 (TWIST2), transcript variant 1, mRNA [NM_001271893]	CTCTGCCTCAAATTCTGCGTTTTTGGTTTTAATGTTATATCTGATGCTGCTATATCCACT
A_19_P00322911	3.42203	1.77485	3.42203	up	TWIST2	Homo sapiens twist family bHLH transcription factor 2 (TWIST2), transcript variant 2, mRNA [NM_057179]	GAGCGCTTCAACTTAAACAGCTTACGGTTAAAAAGACAAAAAAGAAAGCAAAACTAACCA
A_24_P253003	3.69582	1.88589	3.69582	up	WNT11	Homo sapiens wingless-type MMTV integration site family, member 11 (WNT11), mRNA [NM_004626]
A_23_P385690	-3.00955	-1.58955	3.00955	down	WNT3A	Homo sapiens wingless-type MMTV integration site family, member 3A (WNT3A), mRNA [NM_033131]
A_33_P3605352	-2.43875	-1.28614	2.43875	down	WWTR1	WW domain containing transcription regulator 1 [Source:HGNC Symbol;Acc:HGNC:24042] [ENST00000474080]
In red the genes upregulated (49), in green the genes downregulated (80) (with FC>2)
